# Supplementary material for: Aqueous amine enables sustainable monosaccharide, monophenol, and pyridine base coproduction in lignocellulosic biorefineries
Source: Nat Commun. 2024 Jan 25;15:734. doi: 10.1038/s41467-024-45073-w (PMC10810809; doi:10.1038/s41467-024-45073-w)
Supplement: Supplementary file 3 — Source Data [file 41467_2024_45073_MOESM3_ESM.xlsx]

## Sheet: Fig. 1a
	Substrate loading (w/v)	Glucose yield (%)	SD	Xylose yield (%)	SD
	4%	89.6	0.3	74.2	0.3
	6%	89.1	1.6	74.8	1.0
	8%	87.0	0.4	74.2	0.5
	10%	77.2	0.1	65.9	0.3
	12%	74.9	0.7	64.2	1.1
	14%	73.4	0.1	62.8	0.5

## Sheet: Fig. 1c
	DEA: water (v/v)	Lignin removal (%)	SD
	100: 0	31.8	1.0
	80: 20	67.5	0.8
	60: 40	74.3	1.8
	40: 60	73.8	1.6
	20: 80	63.2	0.7
	5: 95	20.0	1.1
	Aqueous ammonia	60.9	1.8
	DES	12.3	2.0
						SD represents the standard deviation

## Sheet: Fig. 1d
	r (Å)	Benzene ring-DEA	Benzene ring-water	Lignin hydroxyl-DEA	Lignin hydroxyly-water
	0.01	0	0	0	0
	0.03	0	0	0	0
	0.05	0	0	0	0
	0.07	0	0	0	0
	0.09	0	0	0	0
	0.11	0	0	0	0
	0.13	0	0	0	0
	0.15	0	0	0	0
	0.17	0	0	0	0
	0.19	0	0	0	0
	0.21	0	0	0	0
	0.23	0	0	0	0
	0.25	0	0	0	0
	0.27	0	0	0	0
	0.29	0	0	0	0
	0.31	0	0	0	0
	0.33	0	0	0	0
	0.35	0	0	0	0
	0.37	0	0	0	0
	0.39	0	0	0	0
	0.41	0	0	0	0
	0.43	0	0	0	0
	0.45	0	0	0	0
	0.47	0	0	0	0
	0.49	0	0	0	0
	0.51	0	0	0	0
	0.53	0	0	0	0
	0.55	0	0	0	0
	0.57	0	0	0	0
	0.59	0	0	0	0
	0.61	0	0	0	0
	0.63	0	0	0	0
	0.65	0	0	0	0
	0.67	0	0	0	0
	0.69	0	0	0	0
	0.71	0	0	0	0
	0.73	0	0	0	0
	0.75	0	0	0	0
	0.77	0	0	0	0
	0.79	0	0	0	0
	0.81	0	0	0	0
	0.83	0	0	0	0
	0.85	0	0	0	0
	0.87	0	0	0	0
	0.89	0	0	0	0
	0.91	0	0	0	0
	0.93	0	0	0	0
	0.95	0	0	0	0
	0.97	0	0	0	0
	0.99	0	0	0	0
	1.01	0	0	0	0
	1.03	0	0	0	0
	1.05	0	0	0	0
	1.07	0	0	0	0
	1.09	0	0	0	0
	1.11	0	0	0	0
	1.13	0	0	0	0
	1.15	0	0	0	0
	1.17	0	0	0	0
	1.19	0	0	0	0
	1.21	0	0	0	0
	1.23	0	0	0	0
	1.25	0	0	0	0
	1.27	0	0	0	0
	1.29	0	0	0.00014193	0
	1.31	0	0	0.00013763	9.1753e-05
	1.33	0	0	0.000534086	0
	1.35	0	0	0.000129595	8.63965e-05
	1.37	0	0	0.000503354	0
	1.39	0	0	0.00036673	0.000896452
	1.41	0	0	0.00107	0.00246
	1.43	0	0	0.00219	0.00339
	1.45	0	0	0.0027	0.01019
	1.47	0	0	0.00251	0.01865
	1.49	0	0	0.00447	0.03461
	1.51	0	0	0.00622	0.05552
	1.53	0	0	0.00928	0.08105
	1.55	0	0	0.01081	0.11633
	1.57	0	0	0.01821	0.15408
	1.59	0	0	0.0213	0.19619
	1.61	0	0	0.0256	0.23436
	1.63	0	0	0.03574	0.26995
	1.65	0	3.21311e-05	0.04477	0.31255
	1.67	0	0	0.05471	0.34474
	1.69	0	3.06281e-05	0.06483	0.36519
	1.71	0	2.99159e-05	0.07391	0.38712
	1.73	0	2.92282e-05	0.0812	0.411
	1.75	4.28459e-05	0.000114256	0.09795	0.41728
	1.77	0.000293182	0.00013961	0.09899	0.42892
	1.79	0.000900953	5.46032e-05	0.11197	0.42661
	1.81	0.00352	8.01048e-05	0.11182	0.42026
	1.83	0.01277	0.000130606	0.12117	0.42537
	1.85	0.03673	0.000281154	0.12657	0.4177
	1.87	0.08927	0.000275172	0.13313	0.41052
	1.89	0.17661	0.000367335	0.14057	0.40862
	1.91	0.28357	0.000575492	0.14457	0.39584
	1.93	0.39831	0.00042272	0.14679	0.39431
	1.95	0.47321	0.00062114	0.15305	0.38751
	1.97	0.52244	0.00099178	0.15221	0.38516
	1.99	0.51388	0.00113	0.16103	0.38326
	2.01	0.47626	0.00115	0.16176	0.37972
	2.03	0.42429	0.00134	0.16381	0.38042
	2.05	0.39176	0.00139	0.16686	0.38274
	2.07	0.40483	0.00174	0.17622	0.37685
	2.09	0.51028	0.00228	0.17503	0.38607
	2.11	0.7133	0.00228	0.19008	0.37992
	2.13	0.9445	0.00299	0.18965	0.38323
	2.15	1.13384	0.00327	0.19789	0.3872
	2.17	1.18939	0.00386	0.21096	0.38983
	2.19	1.10894	0.00425	0.21028	0.39292
	2.21	0.9099	0.00475	0.22129	0.39989
	2.23	0.69061	0.00552	0.23496	0.40099
	2.25	0.50335	0.00598	0.24788	0.40757
	2.27	0.36111	0.00701	0.25444	0.41225
	2.29	0.2829	0.00736	0.2719	0.4191
	2.31	0.24445	0.00774	0.28279	0.41574
	2.33	0.23109	0.00804	0.29701	0.42163
	2.35	0.22261	0.009	0.30366	0.43459
	2.37	0.22314	0.01022	0.32862	0.44306
	2.39	0.21936	0.01116	0.33476	0.44321
	2.41	0.21736	0.01294	0.34517	0.45483
	2.43	0.21126	0.01357	0.36055	0.46265
	2.45	0.20483	0.01504	0.36283	0.47302
	2.47	0.20669	0.01543	0.38334	0.4857
	2.49	0.20419	0.01694	0.39546	0.50313
	2.51	0.20501	0.01776	0.41621	0.52098
	2.53	0.20717	0.01923	0.42726	0.54481
	2.55	0.20422	0.02058	0.44539	0.57104
	2.57	0.20542	0.02118	0.45004	0.58658
	2.59	0.20695	0.02346	0.4611	0.59826
	2.61	0.21019	0.02451	0.4765	0.61268
	2.63	0.21199	0.02681	0.48762	0.62095
	2.65	0.21587	0.02824	0.50611	0.62762
	2.67	0.21775	0.03052	0.51171	0.62987
	2.69	0.22524	0.03218	0.5243	0.63991
	2.71	0.23057	0.03444	0.52611	0.62989
	2.73	0.23951	0.037	0.5429	0.6208
	2.75	0.23986	0.03757	0.54862	0.61778
	2.77	0.25009	0.04164	0.55359	0.60602
	2.79	0.26422	0.04252	0.55949	0.60167
	2.81	0.26748	0.04575	0.55999	0.59328
	2.83	0.27558	0.04725	0.56393	0.58911
	2.85	0.28322	0.04879	0.56686	0.58097
	2.87	0.29326	0.05178	0.57731	0.57278
	2.89	0.29772	0.05376	0.58959	0.56651
	2.91	0.30515	0.05605	0.58283	0.56695
	2.93	0.30954	0.05925	0.58986	0.55934
	2.95	0.31094	0.0611	0.59611	0.55466
	2.97	0.32237	0.0628	0.59486	0.55639
	2.99	0.32707	0.06716	0.59142	0.55119
	3.01	0.3379	0.06943	0.60358	0.54582
	3.03	0.3458	0.07043	0.60734	0.55135
	3.05	0.3615	0.07225	0.61296	0.55003
	3.07	0.37308	0.0756	0.61783	0.54576
	3.09	0.38664	0.07822	0.62772	0.54779
	3.11	0.40543	0.08007	0.63279	0.54165
	3.13	0.43388	0.08348	0.63758	0.55599
	3.15	0.46271	0.08621	0.63924	0.54542
	3.17	0.49281	0.08815	0.64815	0.54174
	3.19	0.52576	0.08955	0.65736	0.54589
	3.21	0.55926	0.0938	0.66595	0.54469
	3.23	0.5649	0.09441	0.67231	0.54922
	3.25	0.555	0.09881	0.68045	0.54511
	3.27	0.53572	0.10129	0.69161	0.55103
	3.29	0.49746	0.10492	0.69484	0.547
	3.31	0.46257	0.1062	0.70007	0.54865
	3.33	0.4391	0.10803	0.70983	0.55182
	3.35	0.42354	0.11112	0.71195	0.54665
	3.37	0.42079	0.11376	0.7218	0.54695
	3.39	0.4237	0.11777	0.73728	0.54979
	3.41	0.42879	0.11919	0.74462	0.54821
	3.43	0.44186	0.12505	0.74875	0.54393
	3.45	0.44683	0.12574	0.75819	0.54348
	3.47	0.46189	0.12884	0.76836	0.53565
	3.49	0.47401	0.13068	0.76872	0.53505
	3.51	0.48255	0.13239	0.77054	0.52915
	3.53	0.49667	0.13567	0.79196	0.52541
	3.55	0.50512	0.13874	0.79481	0.5296
	3.57	0.5133	0.14061	0.79062	0.527
	3.59	0.53275	0.14285	0.80175	0.51792
	3.61	0.54356	0.14522	0.80841	0.51576
	3.63	0.55246	0.1503	0.81537	0.51552
	3.65	0.56387	0.15138	0.81137	0.509
	3.67	0.58237	0.15433	0.81889	0.51012
	3.69	0.58736	0.15629	0.82708	0.5024
	3.71	0.60288	0.15814	0.83217	0.50097
	3.73	0.61342	0.16133	0.83135	0.49806
	3.75	0.6224	0.16275	0.83937	0.49929
	3.77	0.62471	0.1651	0.84705	0.49497
	3.79	0.63189	0.1664	0.84899	0.4921
	3.81	0.63479	0.17033	0.85442	0.49809
	3.83	0.64134	0.17208	0.85885	0.49207
	3.85	0.64963	0.17437	0.87242	0.49467
	3.87	0.65392	0.17653	0.86672	0.49764
	3.89	0.66324	0.17845	0.8711	0.49339
	3.91	0.67416	0.18031	0.87029	0.49316
	3.93	0.68077	0.18231	0.88445	0.4939
	3.95	0.69547	0.18682	0.88855	0.49664
	3.97	0.70208	0.18831	0.89145	0.49412
	3.99	0.70888	0.19044	0.89348	0.49633
	4.01	0.72435	0.19287	0.89728	0.49841
	4.03	0.73526	0.19548	0.90806	0.49615
	4.05	0.74321	0.19618	0.9157	0.50321
	4.07	0.7552	0.19783	0.92161	0.50679
	4.09	0.76568	0.19893	0.92329	0.50062
	4.11	0.77488	0.2001	0.92831	0.50554
	4.13	0.78635	0.20275	0.9252	0.50257
	4.15	0.7989	0.20402	0.93124	0.50719
	4.17	0.80745	0.20533	0.94191	0.50966
	4.19	0.81982	0.20651	0.94644	0.51377
	4.21	0.83413	0.2103	0.95252	0.51128
	4.23	0.84273	0.21022	0.96128	0.5169
	4.25	0.85637	0.21254	0.96134	0.51838
	4.27	0.86562	0.21308	0.9699	0.51957
	4.29	0.8762	0.2141	0.97475	0.52139
	4.31	0.88068	0.21779	0.98337	0.52497
	4.33	0.8972	0.2193	0.98502	0.52267
	4.35	0.90105	0.21849	0.98553	0.52618
	4.37	0.90971	0.22301	0.99496	0.52989
	4.39	0.91829	0.22262	0.99842	0.52722
	4.41	0.92564	0.22635	1.01077	0.53202
	4.43	0.92583	0.22679	1.01025	0.53495
	4.45	0.93701	0.22865	1.0176	0.53685
	4.47	0.93438	0.22875	1.02139	0.53528
	4.49	0.9423	0.22974	1.01353	0.53679
	4.51	0.95215	0.23246	1.01789	0.54191
	4.53	0.95538	0.2345	1.02255	0.53951
	4.55	0.96198	0.23737	1.02734	0.54568
	4.57	0.9685	0.23872	1.02875	0.54674
	4.59	0.97837	0.242	1.02704	0.54618
	4.61	0.98554	0.24007	1.03775	0.54671
	4.63	0.98719	0.24381	1.04406	0.54631
	4.65	0.99479	0.24439	1.03711	0.54781
	4.67	1.00428	0.24556	1.03656	0.54845
	4.69	1.00679	0.24715	1.04308	0.5517
	4.71	1.01374	0.24894	1.05077	0.55303
	4.73	1.02357	0.25131	1.04678	0.55331
	4.75	1.02907	0.25441	1.04597	0.55777
	4.77	1.03519	0.25482	1.04113	0.55873
	4.79	1.04094	0.2583	1.04652	0.5598
	4.81	1.04835	0.2583	1.05439	0.56101
	4.83	1.05191	0.26062	1.05176	0.56105
	4.85	1.06119	0.26282	1.05131	0.56235
	4.87	1.0663	0.26606	1.05457	0.56153
	4.89	1.06659	0.26585	1.06324	0.56297
	4.91	1.07756	0.26756	1.0648	0.56401
	4.93	1.07778	0.26939	1.06087	0.56443
	4.95	1.08615	0.27085	1.05909	0.56645
	4.97	1.08837	0.27289	1.0695	0.56928
	4.99	1.09331	0.27461	1.06593	0.56871
	5.01	1.10368	0.27729	1.0747	0.57022
	5.03	1.10801	0.27723	1.07188	0.57126
	5.05	1.11425	0.27915	1.07514	0.57109
	5.07	1.11938	0.27997	1.07457	0.57183
	5.09	1.12234	0.28246	1.07582	0.57495
	5.11	1.129	0.28555	1.08003	0.57399
	5.13	1.13666	0.28682	1.08031	0.57526
	5.15	1.14248	0.28546	1.0914	0.57263
	5.17	1.14368	0.28919	1.07901	0.57745
	5.19	1.1514	0.29229	1.08799	0.57767
	5.21	1.15607	0.2914	1.09484	0.57707
	5.23	1.16252	0.29244	1.09771	0.57742
	5.25	1.17004	0.29653	1.0922	0.57958
	5.27	1.1695	0.29514	1.0884	0.58044
	5.29	1.17798	0.29805	1.09899	0.57621
	5.31	1.1825	0.30061	1.09633	0.57974
	5.33	1.1915	0.30192	1.09234	0.57993
	5.35	1.19248	0.30292	1.10325	0.57964
	5.37	1.20017	0.3048	1.1042	0.57944
	5.39	1.20368	0.30606	1.10319	0.58101
	5.41	1.21172	0.30776	1.10138	0.58279
	5.43	1.2172	0.31006	1.10628	0.57897
	5.45	1.22001	0.3106	1.10082	0.58176
	5.47	1.22941	0.31212	1.10488	0.57918
	5.49	1.22975	0.31544	1.10879	0.58079
	5.51	1.2404	0.31771	1.11486	0.58191
	5.53	1.24473	0.31624	1.11112	0.58108
	5.55	1.24602	0.31895	1.11323	0.58044
	5.57	1.24941	0.31976	1.11271	0.58214
	5.59	1.25504	0.32176	1.11233	0.58273
	5.61	1.25433	0.32251	1.11532	0.58088
	5.63	1.25851	0.32554	1.11594	0.58506
	5.65	1.26268	0.32734	1.11576	0.58388
	5.67	1.26714	0.32801	1.11849	0.58263
	5.69	1.26919	0.32934	1.11604	0.58225
	5.71	1.27198	0.32922	1.11671	0.58026
	5.73	1.2762	0.33157	1.12162	0.58305
	5.75	1.28034	0.33364	1.12049	0.58432
	5.77	1.28334	0.33386	1.11878	0.58391
	5.79	1.2881	0.33626	1.12586	0.58714
	5.81	1.2864	0.33935	1.12617	0.58233
	5.83	1.29069	0.3399	1.12837	0.5826
	5.85	1.29106	0.34119	1.13272	0.58343
	5.87	1.29533	0.34256	1.13081	0.58119
	5.89	1.29997	0.34446	1.1281	0.58372
	5.91	1.30134	0.34514	1.13132	0.5858
	5.93	1.30166	0.34589	1.13196	0.58517
	5.95	1.30841	0.34784	1.13461	0.58446
	5.97	1.30518	0.34858	1.13406	0.58173
	5.99	1.30615	0.35054	1.12939	0.58175
	6.01	1.30823	0.35162	1.13144	0.58142
	6.03	1.31099	0.35372	1.1328	0.58548
	6.05	1.31528	0.35654	1.12889	0.58145
	6.07	1.31644	0.35718	1.13163	0.58382
	6.09	1.31647	0.35775	1.13385	0.58108
	6.11	1.317	0.35823	1.13319	0.58641
	6.13	1.31706	0.36115	1.12948	0.58309
	6.15	1.32127	0.3634	1.13156	0.58474
	6.17	1.32638	0.36425	1.13449	0.58375
	6.19	1.32148	0.36351	1.13696	0.58477
	6.21	1.32067	0.36491	1.13335	0.58665
	6.23	1.32554	0.36704	1.13479	0.58619
	6.25	1.33008	0.36924	1.13845	0.58544
	6.27	1.33005	0.37047	1.13438	0.58615
	6.29	1.33258	0.3706	1.14024	0.58506
	6.31	1.33453	0.37291	1.13782	0.58681
	6.33	1.33323	0.37465	1.13737	0.59032
	6.35	1.33852	0.37516	1.1403	0.588
	6.37	1.33551	0.37577	1.14074	0.58974
	6.39	1.33768	0.37777	1.13855	0.58837
	6.41	1.33735	0.37688	1.14039	0.58816
	6.43	1.34201	0.37987	1.14058	0.58908
	6.45	1.3394	0.38343	1.13869	0.58817
	6.47	1.3412	0.38293	1.14514	0.59016
	6.49	1.34271	0.38588	1.14375	0.59146
	6.51	1.34213	0.38631	1.14038	0.59062
	6.53	1.34202	0.38863	1.14693	0.59134
	6.55	1.3436	0.38843	1.14691	0.5926
	6.57	1.34483	0.39071	1.14742	0.59199
	6.59	1.34326	0.39028	1.14653	0.59315
	6.61	1.34464	0.39421	1.151	0.59437
	6.63	1.34273	0.39444	1.14727	0.59647
	6.65	1.3479	0.396	1.1501	0.59823
	6.67	1.34212	0.39671	1.14118	0.59551
	6.69	1.33793	0.3996	1.14956	0.59927
	6.71	1.34973	0.39981	1.15143	0.59727
	6.73	1.34724	0.40109	1.14908	0.59749
	6.75	1.34354	0.40464	1.14975	0.60042
	6.77	1.3496	0.40413	1.15223	0.6013
	6.79	1.34248	0.40499	1.15397	0.5978
	6.81	1.34278	0.40611	1.15811	0.60114
	6.83	1.34687	0.409	1.15306	0.60071
	6.85	1.34989	0.40941	1.15517	0.603
	6.87	1.35242	0.41062	1.15096	0.60333
	6.89	1.34881	0.41411	1.15423	0.60337
	6.91	1.35155	0.41417	1.15706	0.60417
	6.93	1.35124	0.4163	1.1551	0.60372
	6.95	1.35049	0.41713	1.15535	0.60721
	6.97	1.35196	0.41885	1.15504	0.60713
	6.99	1.35633	0.41892	1.15824	0.60871
	7.01	1.3517	0.42171	1.16254	0.60871
	7.03	1.35214	0.42189	1.16101	0.61169
	7.05	1.35453	0.42281	1.16086	0.61047
	7.07	1.35708	0.42543	1.1648	0.60992
	7.09	1.35497	0.42644	1.15609	0.61177
	7.11	1.35391	0.42922	1.16053	0.61001
	7.13	1.35328	0.43075	1.16236	0.61518
	7.15	1.35534	0.43083	1.16277	0.61476
	7.17	1.35699	0.43249	1.16434	0.61352
	7.19	1.3589	0.43312	1.1615	0.61658
	7.21	1.3575	0.4355	1.16672	0.61422
	7.23	1.35839	0.4374	1.16319	0.61687
	7.25	1.3593	0.43795	1.16677	0.61735
	7.27	1.36021	0.44006	1.16666	0.61738
	7.29	1.36277	0.44081	1.16792	0.61642
	7.31	1.36273	0.44135	1.16755	0.61953
	7.33	1.36322	0.44279	1.167	0.61675
	7.35	1.36614	0.44565	1.17044	0.61924
	7.37	1.36784	0.44681	1.16796	0.6226
	7.39	1.36993	0.44938	1.16731	0.62286
	7.41	1.36906	0.45064	1.1731	0.62085
	7.43	1.37154	0.44922	1.1746	0.62207
	7.45	1.36973	0.45149	1.17358	0.6233
	7.47	1.3666	0.4554	1.17532	0.62435
	7.49	1.3703	0.454	1.17461	0.62401
	7.51	1.37219	0.45742	1.17124	0.62616
	7.53	1.3744	0.45915	1.1718	0.62629
	7.55	1.37541	0.46024	1.17447	0.6274
	7.57	1.37202	0.46209	1.17106	0.62765
	7.59	1.37457	0.46074	1.17236	0.62624
	7.61	1.37213	0.46459	1.17538	0.62898
	7.63	1.37944	0.46488	1.17697	0.63187
	7.65	1.37748	0.46712	1.1803	0.63107
	7.67	1.37687	0.46803	1.17684	0.63147
	7.69	1.37548	0.46976	1.17459	0.63046
	7.71	1.37822	0.47202	1.18018	0.63356
	7.73	1.37586	0.47155	1.17674	0.63114
	7.75	1.37606	0.47477	1.17911	0.63292
	7.77	1.37822	0.47381	1.18091	0.63216
	7.79	1.38266	0.47607	1.18161	0.63295
	7.81	1.38227	0.47888	1.18246	0.63609
	7.83	1.37861	0.47896	1.18123	0.63425
	7.85	1.38352	0.48128	1.18147	0.63444
	7.87	1.38051	0.48046	1.18281	0.63759
	7.89	1.38282	0.48125	1.18707	0.63916
	7.91	1.38576	0.48278	1.19	0.63834
	7.93	1.38389	0.48567	1.185	0.64082
	7.95	1.38358	0.48792	1.19002	0.6372
	7.97	1.38512	0.48685	1.18654	0.63862
	7.99	1.38555	0.48925	1.19275	0.6403
	8.01	1.3837	0.48943	1.18775	0.64156
	8.03	1.3856	0.49176	1.18787	0.64311
	8.05	1.38651	0.49386	1.19261	0.64193
	8.07	1.38693	0.49529	1.1846	0.64404
	8.09	1.38759	0.49537	1.19411	0.6443
	8.11	1.38418	0.49526	1.18938	0.64715
	8.13	1.3853	0.49775	1.18871	0.64409
	8.15	1.38677	0.49969	1.19159	0.64586
	8.17	1.38824	0.49954	1.19454	0.64793
	8.19	1.38639	0.50069	1.18916	0.64896
	8.21	1.38907	0.50272	1.19479	0.64789
	8.23	1.38803	0.50306	1.19719	0.64966
	8.25	1.38754	0.50498	1.19378	0.64959
	8.27	1.39063	0.50654	1.19354	0.64988
	8.29	1.3877	0.50742	1.19467	0.65089
	8.31	1.39069	0.50861	1.19419	0.65134
	8.33	1.38988	0.50937	1.19522	0.65385
	8.35	1.39311	0.51276	1.19836	0.65425
	8.37	1.38694	0.51066	1.20016	0.65249
	8.39	1.3894	0.51468	1.20217	0.65269
	8.41	1.38975	0.51433	1.19527	0.65516
	8.43	1.39082	0.51484	1.19628	0.65718
	8.45	1.39155	0.51639	1.19518	0.65795
	8.47	1.39143	0.51743	1.198	0.6553
	8.49	1.3912	0.51897	1.20492	0.65737
	8.51	1.39192	0.51916	1.19893	0.65805
	8.53	1.39143	0.52271	1.19873	0.65725
	8.55	1.39116	0.5215	1.20235	0.65792
	8.57	1.39043	0.52442	1.20166	0.66167
	8.59	1.39354	0.52668	1.19929	0.66267
	8.61	1.39147	0.52626	1.20031	0.66335
	8.63	1.38894	0.52662	1.20275	0.66139
	8.65	1.39272	0.52916	1.19909	0.66607
	8.67	1.39235	0.52793	1.20339	0.66621
	8.69	1.39658	0.53143	1.20491	0.66455
	8.71	1.38973	0.53081	1.20519	0.66619
	8.73	1.39288	0.53157	1.20628	0.66929
	8.75	1.39303	0.53385	1.20367	0.66657
	8.77	1.39099	0.53374	1.20868	0.66843
	8.79	1.39376	0.53703	1.20656	0.66966
	8.81	1.39357	0.53763	1.20396	0.66969
	8.83	1.39036	0.5375	1.20583	0.67075
	8.85	1.39378	0.53987	1.21	0.66993
	8.87	1.39403	0.54062	1.20373	0.67258
	8.89	1.39296	0.54122	1.21015	0.6706
	8.91	1.39306	0.54276	1.2114	0.67539
	8.93	1.39537	0.54468	1.21086	0.67505
	8.95	1.39342	0.54529	1.21198	0.676
	8.97	1.39471	0.54559	1.21089	0.67854
	8.99	1.39272	0.54667	1.21079	0.67758
	9.01	1.39346	0.54821	1.20831	0.67922
	9.03	1.39534	0.54861	1.21064	0.67961
	9.05	1.39207	0.55072	1.20925	0.67972
	9.07	1.39293	0.55069	1.21191	0.68079
	9.09	1.39446	0.55132	1.21371	0.68326
	9.11	1.39197	0.55312	1.2102	0.6816
	9.13	1.39307	0.55501	1.21272	0.68322
	9.15	1.39427	0.55592	1.21645	0.68388
	9.17	1.39295	0.55732	1.21487	0.68397
	9.19	1.39189	0.55865	1.21567	0.68592
	9.21	1.38889	0.5597	1.21662	0.68614
	9.23	1.38901	0.56165	1.21262	0.68749
	9.25	1.38957	0.56054	1.21324	0.6865
	9.27	1.38994	0.56268	1.21247	0.68824
	9.29	1.38955	0.56449	1.2164	0.68956
	9.31	1.38795	0.5641	1.21433	0.68972
	9.33	1.38968	0.56441	1.2159	0.69173
	9.35	1.38989	0.56751	1.21461	0.69157
	9.37	1.38974	0.56838	1.2142	0.69107
	9.39	1.38478	0.5688	1.22003	0.69404
	9.41	1.38571	0.57098	1.21725	0.69479
	9.43	1.38583	0.57036	1.21758	0.69619
	9.45	1.38934	0.57159	1.2221	0.69488
	9.47	1.38504	0.57304	1.21914	0.69672
	9.49	1.38502	0.57574	1.22174	0.69853
	9.51	1.38606	0.57531	1.21915	0.70048
	9.53	1.38446	0.57583	1.21928	0.6981
	9.55	1.38598	0.57653	1.2195	0.70156
	9.57	1.38279	0.57878	1.21797	0.70446
	9.59	1.38367	0.57919	1.21919	0.70187
	9.61	1.38301	0.58123	1.21808	0.70205
	9.63	1.38529	0.58162	1.22121	0.70315
	9.65	1.38143	0.58141	1.22148	0.70763
	9.67	1.38125	0.58297	1.22257	0.70409
	9.69	1.38267	0.58282	1.22075	0.70444
	9.71	1.38075	0.58569	1.22159	0.70671
	9.73	1.38092	0.58635	1.22027	0.70679
	9.75	1.37986	0.58784	1.21976	0.71053
	9.77	1.37956	0.58781	1.22516	0.70819
	9.79	1.37861	0.59022	1.22502	0.70948
	9.81	1.3811	0.59221	1.22389	0.71344
	9.83	1.38067	0.59291	1.22244	0.71139
	9.85	1.37879	0.59387	1.22262	0.71194
	9.87	1.38143	0.59438	1.22443	0.71467
	9.89	1.3763	0.59532	1.22247	0.71466
	9.91	1.3755	0.59597	1.22207	0.71626
	9.93	1.37975	0.5976	1.22382	0.71757
	9.95	1.37658	0.59876	1.22746	0.71705
	9.97	1.37322	0.60113	1.22627	0.72049
	9.99	1.37506	0.60056	1.22508	0.71883
	10.01	1.37421	0.60233	1.22515	0.72097
	10.03	1.37441	0.60382	1.22863	0.71962
	10.05	1.37417	0.60367	1.2222	0.72062
	10.07	1.37322	0.6053	1.22596	0.72156
	10.09	1.37167	0.6056	1.2245	0.72265
	10.11	1.3731	0.60769	1.22413	0.72286
	10.13	1.37311	0.6081	1.22627	0.72312
	10.15	1.36897	0.60875	1.22567	0.72235
	10.17	1.36822	0.60895	1.22469	0.72573
	10.19	1.36868	0.61064	1.22373	0.72615
	10.21	1.37081	0.61133	1.22497	0.72892
	10.23	1.37031	0.61387	1.22662	0.7277
	10.25	1.37022	0.61506	1.22842	0.72761
	10.27	1.36929	0.61477	1.22769	0.73007
	10.29	1.36626	0.61834	1.22671	0.7297
	10.31	1.3679	0.61744	1.22672	0.73112
	10.33	1.36522	0.61887	1.22827	0.73259
	10.35	1.36502	0.61939	1.22461	0.73414
	10.37	1.36352	0.62161	1.22668	0.73191
	10.39	1.36323	0.62098	1.22612	0.73306
	10.41	1.35941	0.62497	1.22633	0.73525
	10.43	1.36295	0.62543	1.22446	0.73452
	10.45	1.36083	0.62574	1.22533	0.7366
	10.47	1.36077	0.62807	1.2261	0.7373
	10.49	1.35897	0.62743	1.22825	0.73972
	10.51	1.35951	0.63012	1.22575	0.73921
	10.53	1.35811	0.6306	1.22746	0.73931
	10.55	1.35806	0.63158	1.22847	0.73901
	10.57	1.35814	0.63225	1.227	0.74231
	10.59	1.35415	0.63389	1.22812	0.74157
	10.61	1.35514	0.63475	1.22789	0.74309
	10.63	1.35504	0.63668	1.22436	0.74379
	10.65	1.35432	0.63764	1.22738	0.74348
	10.67	1.35244	0.63894	1.22795	0.74451
	10.69	1.35003	0.63876	1.22726	0.74688
	10.71	1.3517	0.63995	1.22466	0.74526
	10.73	1.35256	0.64132	1.22893	0.74904
	10.75	1.35181	0.64393	1.22928	0.74762
	10.77	1.35216	0.64342	1.22386	0.74912
	10.79	1.34808	0.64638	1.22433	0.74718
	10.81	1.34891	0.64633	1.22635	0.75102
	10.83	1.34825	0.64682	1.22626	0.75156
	10.85	1.34526	0.64848	1.2241	0.75092
	10.87	1.34832	0.64992	1.22512	0.75171
	10.89	1.34381	0.65145	1.22473	0.75471
	10.91	1.34762	0.65156	1.22873	0.75491
	10.93	1.34587	0.65381	1.22571	0.7539
	10.95	1.34463	0.65464	1.22428	0.7572
	10.97	1.34268	0.65518	1.2236	0.75852
	10.99	1.34161	0.65665	1.22486	0.75958
	11.01	1.33955	0.65695	1.22353	0.75811
	11.03	1.34268	0.6582	1.22462	0.75949
	11.05	1.34096	0.65962	1.22203	0.761
	11.07	1.34103	0.66145	1.22579	0.76228
	11.09	1.33896	0.66269	1.22393	0.76295
	11.11	1.33929	0.66326	1.22395	0.76496
	11.13	1.34005	0.66495	1.22479	0.76312
	11.15	1.33751	0.66469	1.223	0.76466
	11.17	1.33366	0.66698	1.22252	0.76398
	11.19	1.33524	0.66784	1.22437	0.76605
	11.21	1.33541	0.6696	1.22246	0.76607
	11.23	1.33562	0.67115	1.22158	0.76817
	11.25	1.33411	0.67158	1.22216	0.76784
	11.27	1.33516	0.67366	1.22147	0.76923
	11.29	1.33292	0.67328	1.21885	0.77153
	11.31	1.33308	0.67381	1.21958	0.77035
	11.33	1.33116	0.6759	1.21944	0.77269
	11.35	1.33212	0.67613	1.21921	0.77134
	11.37	1.33159	0.67745	1.21941	0.77065
	11.39	1.32929	0.67897	1.2183	0.7723
	11.41	1.33014	0.68049	1.21991	0.77466
	11.43	1.3292	0.6824	1.21816	0.77489
	11.45	1.32833	0.68262	1.21816	0.778
	11.47	1.32613	0.68382	1.21768	0.77687
	11.49	1.32803	0.68438	1.21957	0.77812
	11.51	1.32627	0.68618	1.21846	0.7799
	11.53	1.32587	0.68761	1.21584	0.77884
	11.55	1.32436	0.68791	1.21639	0.77947
	11.57	1.32317	0.68924	1.21486	0.77966
	11.59	1.32368	0.69027	1.21651	0.78073
	11.61	1.32206	0.69122	1.21262	0.78246
	11.63	1.32386	0.69261	1.21748	0.78263
	11.65	1.32335	0.69402	1.21672	0.78579
	11.67	1.32202	0.69505	1.2157	0.7836
	11.69	1.32084	0.69624	1.21596	0.78702
	11.71	1.31997	0.69789	1.21468	0.78584
	11.73	1.31872	0.69808	1.21269	0.78678
	11.75	1.31812	0.69893	1.21484	0.78729
	11.77	1.31823	0.70017	1.21362	0.78925
	11.79	1.31592	0.70177	1.21244	0.7891
	11.81	1.3143	0.70327	1.21093	0.78944
	11.83	1.31588	0.70291	1.20967	0.79139
	11.85	1.3138	0.70519	1.21235	0.79191
	11.87	1.31426	0.70693	1.21248	0.79104
	11.89	1.31396	0.70714	1.21014	0.79261
	11.91	1.31256	0.7078	1.21255	0.79382
	11.93	1.31442	0.70916	1.2108	0.79457
	11.95	1.31307	0.71072	1.20856	0.79518
	11.97	1.31225	0.71206	1.2078	0.79546
	11.99	1.3114	0.71255	1.20919	0.79717
	12.01	1.31054	0.71322	1.20792	0.79666
	12.03	1.30957	0.71459	1.20597	0.79714
	12.05	1.30855	0.71513	1.20848	0.80016
	12.07	1.30939	0.71734	1.20726	0.80003
	12.09	1.30718	0.71755	1.20398	0.80085
	12.11	1.30558	0.71918	1.20584	0.80059
	12.13	1.30611	0.7191	1.20544	0.80224
	12.15	1.30628	0.72103	1.20419	0.80158
	12.17	1.30433	0.72227	1.2059	0.80379
	12.19	1.30465	0.72379	1.20409	0.80249
	12.21	1.30412	0.72324	1.20486	0.80408
	12.23	1.30169	0.72559	1.20335	0.80589
	12.25	1.30139	0.72629	1.20115	0.80603
	12.27	1.3005	0.72884	1.20035	0.80699
	12.29	1.3005	0.72938	1.19715	0.80775
	12.31	1.30052	0.73035	1.20112	0.80854
	12.33	1.30137	0.73183	1.20151	0.80793
	12.35	1.29853	0.73249	1.20235	0.81027
	12.37	1.29875	0.7337	1.19969	0.8119
	12.39	1.29783	0.73379	1.1968	0.81055
	12.41	1.29766	0.73503	1.1995	0.81234
	12.43	1.29583	0.73546	1.19932	0.81405
	12.45	1.29692	0.73755	1.19677	0.81357
	12.47	1.29567	0.73886	1.19796	0.8162
	12.49	1.29326	0.73875	1.19473	0.81512
	12.51	1.29474	0.74058	1.1951	0.81729
	12.53	1.29353	0.7411	1.195	0.81603
	12.55	1.29385	0.74329	1.19451	0.81501
	12.57	1.29166	0.74332	1.19582	0.81777
	12.59	1.29082	0.74469	1.19408	0.81762
	12.61	1.29246	0.74547	1.19536	0.81793
	12.63	1.2908	0.74725	1.19335	0.81835
	12.65	1.28932	0.7474	1.19088	0.82106
	12.67	1.28986	0.74941	1.18945	0.82259
	12.69	1.2877	0.75156	1.19165	0.82272
	12.71	1.28848	0.75133	1.19176	0.82644
	12.73	1.28614	0.75216	1.19499	0.82432
	12.75	1.28731	0.75316	1.18756	0.82348
	12.77	1.28542	0.75489	1.19153	0.82457
	12.79	1.2853	0.75601	1.19108	0.82509
	12.81	1.28415	0.75643	1.18914	0.82631
	12.83	1.2827	0.75809	1.18908	0.82622
	12.85	1.28379	0.75849	1.18637	0.826
	12.87	1.28279	0.75924	1.18627	0.82876
	12.89	1.28108	0.76045	1.18672	0.82812
	12.91	1.28047	0.76216	1.18394	0.829
	12.93	1.28107	0.76237	1.18753	0.83063
	12.95	1.27792	0.7637	1.1867	0.83077
	12.97	1.27716	0.76536	1.18359	0.8313
	12.99	1.27623	0.76663	1.18511	0.8322
	13.01	1.27667	0.768	1.18314	0.83428
	13.03	1.27518	0.76773	1.18278	0.83259
	13.05	1.27393	0.76942	1.183	0.83437
	13.07	1.27471	0.77015	1.18122	0.83498
	13.09	1.27609	0.77183	1.18131	0.83613
	13.11	1.27057	0.77254	1.17996	0.83695
	13.13	1.27281	0.77279	1.18031	0.83549
	13.15	1.27175	0.77436	1.18042	0.83766
	13.17	1.27104	0.77554	1.18206	0.83968
	13.19	1.26997	0.77571	1.17754	0.84072
	13.21	1.26964	0.77778	1.17818	0.83995
	13.23	1.26717	0.77938	1.18176	0.84165
	13.25	1.26709	0.78002	1.17711	0.8407
	13.27	1.26627	0.78084	1.17749	0.84265
	13.29	1.26617	0.78252	1.17719	0.84371
	13.31	1.26503	0.78302	1.17431	0.84385
	13.33	1.26362	0.78342	1.17576	0.84458
	13.35	1.26532	0.78375	1.17481	0.84574
	13.37	1.26244	0.78614	1.17345	0.8471
	13.39	1.26157	0.78644	1.17489	0.84576
	13.41	1.26167	0.78886	1.17343	0.8483
	13.43	1.26247	0.78839	1.17206	0.84787
	13.45	1.26176	0.78954	1.17385	0.8484
	13.47	1.25964	0.79002	1.16997	0.84849
	13.49	1.25874	0.7928	1.17052	0.85023
	13.51	1.2592	0.7935	1.17151	0.85093
	13.53	1.25813	0.79422	1.17225	0.85155
	13.55	1.25723	0.7952	1.17343	0.8518
	13.57	1.25648	0.79459	1.16955	0.8527
	13.59	1.25509	0.79721	1.1669	0.85271
	13.61	1.25507	0.79977	1.16781	0.85326
	13.63	1.25441	0.79982	1.16645	0.854
	13.65	1.25279	0.79938	1.16851	0.85503
	13.67	1.25156	0.80017	1.16654	0.85791
	13.69	1.24933	0.80248	1.16639	0.85608
	13.71	1.25172	0.80295	1.16651	0.85583
	13.73	1.25155	0.80382	1.16467	0.85809
	13.75	1.24932	0.80485	1.16298	0.85789
	13.77	1.2497	0.80637	1.16608	0.85936
	13.79	1.2481	0.80634	1.16372	0.86019
	13.81	1.24558	0.80671	1.16539	0.86003
	13.83	1.24412	0.80797	1.16324	0.86084
	13.85	1.24619	0.80959	1.16379	0.86222
	13.87	1.24575	0.81145	1.16393	0.86303
	13.89	1.24348	0.81307	1.16167	0.86246
	13.91	1.24425	0.81217	1.16164	0.86354
	13.93	1.24102	0.81345	1.16342	0.8644
	13.95	1.24211	0.81429	1.15971	0.86497
	13.97	1.24023	0.81496	1.15909	0.8676
	13.99	1.23981	0.81645	1.15807	0.86739
	14.01	1.23907	0.81664	1.16027	0.86677
	14.03	1.23951	0.8177	1.15641	0.86737
	14.05	1.23601	0.81896	1.15931	0.86892
	14.07	1.23656	0.8206	1.15814	0.8693
	14.09	1.2359	0.82145	1.15594	0.87125
	14.11	1.23474	0.82155	1.15391	0.87058
	14.13	1.23485	0.82214	1.15438	0.87111
	14.15	1.23539	0.82447	1.15529	0.87178
	14.17	1.23414	0.82483	1.15674	0.87226
	14.19	1.23122	0.82657	1.1569	0.8724
	14.21	1.23215	0.82741	1.15352	0.87476
	14.23	1.23074	0.82804	1.15354	0.87512
	14.25	1.22934	0.82888	1.15027	0.87578
	14.27	1.22915	0.82986	1.15125	0.8768
	14.29	1.22882	0.83032	1.15204	0.87716
	14.31	1.22811	0.83175	1.15023	0.87702
	14.33	1.22725	0.83235	1.15193	0.87752
	14.35	1.22518	0.83332	1.15234	0.87929
	14.37	1.22697	0.83356	1.14957	0.87925
	14.39	1.22458	0.83544	1.15166	0.88086
	14.41	1.22375	0.83682	1.14941	0.88071
	14.43	1.22264	0.83805	1.14977	0.88038
	14.45	1.21943	0.83822	1.14649	0.88243
	14.47	1.22152	0.83936	1.14753	0.88291
	14.49	1.22001	0.84045	1.14755	0.88408
	14.51	1.21805	0.83949	1.1468	0.8838
	14.53	1.2185	0.84244	1.14629	0.8847
	14.55	1.21811	0.84364	1.14377	0.88491
	14.57	1.21707	0.84364	1.14526	0.88413
	14.59	1.21518	0.84475	1.14359	0.88584
	14.61	1.21606	0.84556	1.1438	0.8872
	14.63	1.21384	0.84615	1.14186	0.88864
	14.65	1.2133	0.84835	1.14342	0.88722
	14.67	1.2137	0.84847	1.14198	0.88938
	14.69	1.21266	0.84981	1.14311	0.88851
	14.71	1.21187	0.85037	1.14182	0.88995
	14.73	1.2103	0.85099	1.14259	0.89156
	14.75	1.20986	0.85211	1.14227	0.89148
	14.77	1.20862	0.85265	1.14017	0.89173
	14.79	1.20825	0.85336	1.13869	0.893
	14.81	1.20851	0.85387	1.13955	0.89302
	14.83	1.20706	0.85653	1.13704	0.89519
	14.85	1.20594	0.85648	1.13816	0.89546
	14.87	1.2043	0.85679	1.13808	0.89466
	14.89	1.20207	0.85865	1.13605	0.89684
	14.91	1.20402	0.85903	1.13552	0.89607
	14.93	1.20053	0.85963	1.13453	0.89786
	14.95	1.20147	0.86148	1.13337	0.89889
	14.97	1.19959	0.86114	1.13495	0.90038
	14.99	1.19977	0.86276	1.13516	0.901
	15.01	1.1978	0.86496	1.13418	0.89955
	15.03	1.1983	0.86447	1.13474	0.89948
	15.05	1.19793	0.86633	1.13196	0.90208
	15.07	1.19733	0.86692	1.13223	0.90169
	15.09	1.19546	0.86724	1.13291	0.90418
	15.11	1.1944	0.86846	1.13401	0.9047
	15.13	1.19404	0.86904	1.13098	0.90372
	15.15	1.19227	0.87022	1.13001	0.90397
	15.17	1.19232	0.87186	1.13006	0.90661
	15.19	1.19043	0.87225	1.13008	0.9062
	15.21	1.19086	0.87304	1.13077	0.90763
	15.23	1.19081	0.87387	1.12978	0.90749
	15.25	1.18944	0.87487	1.12871	0.90887
	15.27	1.18822	0.8753	1.12732	0.90755
	15.29	1.18812	0.87763	1.12734	0.90927
	15.31	1.18678	0.87665	1.12701	0.90935
	15.33	1.1861	0.87822	1.12801	0.91118
	15.35	1.18419	0.8795	1.12663	0.91115
	15.37	1.18411	0.87972	1.12349	0.91236
	15.39	1.18306	0.88117	1.12565	0.91212
	15.41	1.18288	0.88154	1.12367	0.91314
	15.43	1.18244	0.88314	1.1227	0.91274
	15.45	1.18069	0.88353	1.12382	0.91458
	15.47	1.18033	0.88421	1.12403	0.91448
	15.49	1.17926	0.88576	1.12319	0.91453
	15.51	1.17742	0.88597	1.12111	0.91706
	15.53	1.17839	0.8868	1.12155	0.91703
	15.55	1.17676	0.88919	1.12049	0.91866
	15.57	1.17657	0.89013	1.1184	0.91881
	15.59	1.1759	0.88842	1.12182	0.91985
	15.61	1.17642	0.89163	1.11934	0.91784
	15.63	1.17367	0.89119	1.11842	0.91915
	15.65	1.17394	0.89169	1.11753	0.92006
	15.67	1.17079	0.89358	1.11782	0.9224
	15.69	1.17242	0.89444	1.11762	0.92102
	15.71	1.17091	0.89423	1.11677	0.92317
	15.73	1.16981	0.89636	1.11678	0.92468
	15.75	1.16998	0.89631	1.11527	0.92439
	15.77	1.16727	0.89743	1.11479	0.92484
	15.79	1.16773	0.8977	1.11626	0.92521
	15.81	1.16653	0.89947	1.11279	0.92728
	15.83	1.16536	0.90067	1.11283	0.92662
	15.85	1.1648	0.9018	1.11283	0.92688
	15.87	1.1649	0.90139	1.11275	0.92976
	15.89	1.16439	0.90248	1.11145	0.9285
	15.91	1.16274	0.90242	1.11077	0.92864
	15.93	1.16164	0.90446	1.11002	0.92811
	15.95	1.1612	0.90606	1.10762	0.9302
	15.97	1.15913	0.90653	1.10999	0.93152
	15.99	1.15904	0.90774	1.10932	0.93138
	16.01	1.15849	0.90758	1.10853	0.93173
	16.03	1.1574	0.90797	1.10663	0.9335
	16.05	1.15659	0.90877	1.10683	0.93325
	16.07	1.15784	0.91082	1.10898	0.93332
	16.09	1.15441	0.91091	1.10646	0.93498
	16.11	1.15426	0.91172	1.10646	0.93611
	16.13	1.15417	0.91342	1.10433	0.93733
	16.15	1.15288	0.91452	1.1052	0.93708
	16.17	1.15345	0.91461	1.10311	0.93754
	16.19	1.15102	0.91538	1.1037	0.93842
	16.21	1.15173	0.91679	1.10379	0.93978
	16.23	1.14883	0.91644	1.10291	0.94016
	16.25	1.14904	0.918	1.09992	0.9386
	16.27	1.15024	0.91913	1.10201	0.94119
	16.29	1.1486	0.92122	1.10165	0.94059
	16.31	1.1463	0.91973	1.10065	0.94333
	16.33	1.14608	0.92039	1.10348	0.94164
	16.35	1.14546	0.92261	1.09797	0.94189
	16.37	1.1435	0.92279	1.09967	0.94261
	16.39	1.14367	0.92424	1.09782	0.94486
	16.41	1.14348	0.92566	1.09761	0.94544
	16.43	1.14284	0.92591	1.09654	0.94578
	16.45	1.14082	0.92647	1.09641	0.94643
	16.47	1.14155	0.92902	1.09678	0.94681
	16.49	1.14017	0.92808	1.09669	0.94611
	16.51	1.13905	0.92993	1.09474	0.9473
	16.53	1.13744	0.92942	1.09627	0.94852
	16.55	1.13698	0.93081	1.09379	0.94886
	16.57	1.13676	0.93245	1.09384	0.94977
	16.59	1.13483	0.93143	1.09313	0.95008
	16.61	1.13467	0.93341	1.09265	0.9505
	16.63	1.13359	0.93445	1.09294	0.95206
	16.65	1.13223	0.93485	1.09267	0.95319
	16.67	1.13144	0.93536	1.09309	0.95205
	16.69	1.1307	0.93624	1.08972	0.95174
	16.71	1.13119	0.93758	1.09189	0.95312
	16.73	1.13072	0.93805	1.08904	0.95523
	16.75	1.12932	0.93978	1.08964	0.95584
	16.77	1.12666	0.93886	1.08973	0.95601
	16.79	1.12759	0.94125	1.08899	0.95572
	16.81	1.12613	0.94164	1.08735	0.95674
	16.83	1.12669	0.94221	1.08861	0.95777
	16.85	1.12497	0.94343	1.08543	0.95899
	16.87	1.12361	0.94352	1.08616	0.95832
	16.89	1.12343	0.94507	1.08504	0.95858
	16.91	1.12368	0.94608	1.08577	0.959
	16.93	1.12029	0.94609	1.08413	0.9602
	16.95	1.12038	0.94705	1.08404	0.96069
	16.97	1.12075	0.94763	1.08244	0.96101
	16.99	1.11904	0.94809	1.08251	0.96257
	17.01	1.11873	0.9496	1.08463	0.96247
	17.03	1.11818	0.95107	1.08152	0.96398
	17.05	1.11749	0.95154	1.08131	0.96464
	17.07	1.11627	0.95225	1.0825	0.96389
	17.09	1.11623	0.95241	1.08084	0.96653
	17.11	1.11507	0.95492	1.0814	0.96516
	17.13	1.11496	0.95422	1.07996	0.96362
	17.15	1.11243	0.95512	1.08059	0.96527
	17.17	1.11273	0.9551	1.07759	0.96715
	17.19	1.11231	0.95758	1.07638	0.96857
	17.21	1.111	0.95776	1.0781	0.96818
	17.23	1.11032	0.95892	1.07718	0.9681
	17.25	1.10954	0.95851	1.077	0.96965
	17.27	1.10823	0.96052	1.07836	0.97006
	17.29	1.10827	0.96052	1.0751	0.97034
	17.31	1.10552	0.9622	1.07525	0.97022
	17.33	1.1068	0.96192	1.07434	0.97259
	17.35	1.1051	0.96288	1.07291	0.97101
	17.37	1.10548	0.96416	1.07319	0.9724
	17.39	1.10387	0.96483	1.07339	0.97501
	17.41	1.1033	0.96486	1.07319	0.97413
	17.43	1.10191	0.96614	1.0725	0.97328
	17.45	1.10127	0.96692	1.07021	0.97291
	17.47	1.10036	0.96782	1.0718	0.97486
	17.49	1.09839	0.96841	1.07116	0.97563
	17.51	1.09938	0.96908	1.07105	0.97639
	17.53	1.09736	0.96942	1.07019	0.97671
	17.55	1.09837	0.97058	1.06953	0.97782
	17.57	1.09674	0.97082	1.06908	0.97769
	17.59	1.09413	0.97228	1.06983	0.97862
	17.61	1.09565	0.97362	1.0695	0.98024
	17.63	1.09388	0.97343	1.06705	0.97933
	17.65	1.09253	0.97395	1.06692	0.98025
	17.67	1.09322	0.97475	1.0665	0.98053
	17.69	1.09156	0.97615	1.06495	0.98127
	17.71	1.0904	0.97742	1.06549	0.98209
	17.73	1.0894	0.97789	1.06301	0.98274
	17.75	1.09013	0.97772	1.06287	0.98266
	17.77	1.08891	0.97907	1.06321	0.98307
	17.79	1.08719	0.98075	1.06347	0.98448
	17.81	1.08673	0.98035	1.06202	0.98498
	17.83	1.0851	0.98091	1.0619	0.98454
	17.85	1.08356	0.98121	1.06192	0.98607
	17.87	1.08413	0.98278	1.06125	0.98733
	17.89	1.08348	0.98338	1.06075	0.98614
	17.91	1.08286	0.98395	1.05936	0.98724
	17.93	1.08137	0.98376	1.05828	0.98766
	17.95	1.0811	0.98516	1.05846	0.98907
	17.97	1.08032	0.98625	1.05742	0.98935
	17.99	1.07947	0.98681	1.05775	0.98865
	18.01	1.07815	0.98694	1.05895	0.99025
	18.03	1.07868	0.98816	1.05829	0.99098
	18.05	1.078	0.98909	1.05699	0.99065
	18.07	1.07722	0.98955	1.0559	0.99073
	18.09	1.07664	0.99059	1.05559	0.99218
	18.11	1.07419	0.99025	1.05563	0.99188
	18.13	1.07393	0.99175	1.05378	0.99354
	18.15	1.07328	0.99284	1.05439	0.99446
	18.17	1.07363	0.99335	1.05445	0.99473
	18.19	1.07221	0.99378	1.05236	0.99464
	18.21	1.07019	0.99459	1.05246	0.99442
	18.23	1.07022	0.99539	1.05308	0.99708
	18.25	1.06948	0.99569	1.05234	0.99615
	18.27	1.06782	0.99728	1.05062	0.99791
	18.29	1.06735	0.99804	1.04982	0.99664
	18.31	1.06566	0.99818	1.0492	0.99755
	18.33	1.06701	0.99814	1.05059	0.99759
	18.35	1.065	1.00047	1.04888	0.99919
	18.37	1.0649	1.00105	1.04993	0.99885
	18.39	1.0638	1.00015	1.04775	0.99929
	18.41	1.06233	1.00166	1.04841	1.00032
	18.43	1.06254	1.002	1.04535	1.00115
	18.45	1.05988	1.00253	1.04732	1.00191
	18.47	1.06099	1.00353	1.04632	1.00216
	18.49	1.06031	1.00449	1.04487	1.00433
	18.51	1.05857	1.00537	1.04601	1.00245
	18.53	1.05917	1.00524	1.04381	1.00332
	18.55	1.05711	1.00569	1.04452	1.00456
	18.57	1.05709	1.00674	1.04217	1.00457
	18.59	1.05601	1.00732	1.04196	1.00594
	18.61	1.05426	1.00838	1.04367	1.00512
	18.63	1.05362	1.00863	1.0418	1.00513
	18.65	1.05414	1.01026	1.04196	1.00576
	18.67	1.05241	1.01024	1.03965	1.00645
	18.69	1.05165	1.01094	1.03993	1.00801
	18.71	1.05084	1.01112	1.04051	1.00865
	18.73	1.05011	1.01267	1.03911	1.00877
	18.75	1.04995	1.01308	1.04119	1.00757
	18.77	1.04848	1.01383	1.03907	1.00928
	18.79	1.04694	1.01427	1.03767	1.0092
	18.81	1.04723	1.01494	1.03701	1.01099
	18.83	1.04658	1.01543	1.03673	1.01204
	18.85	1.04492	1.01566	1.037	1.01048
	18.87	1.04515	1.01585	1.03715	1.01319
	18.89	1.04265	1.01731	1.03576	1.01288
	18.91	1.04358	1.01826	1.03554	1.01207
	18.93	1.04178	1.01804	1.03391	1.01322
	18.95	1.04123	1.01947	1.03529	1.01459
	18.97	1.04084	1.02057	1.03504	1.01422
	18.99	1.04021	1.02007	1.03307	1.01451
	19.01	1.03991	1.02073	1.0323	1.01535
	19.03	1.03921	1.02212	1.03217	1.01567
	19.05	1.03759	1.02104	1.03077	1.01583
	19.07	1.03688	1.02264	1.03094	1.01778
	19.09	1.0368	1.0231	1.03144	1.017
	19.11	1.03444	1.02376	1.0313	1.01748
	19.13	1.03557	1.0256	1.02891	1.0188
	19.15	1.03418	1.02626	1.02859	1.0182
	19.17	1.03332	1.02659	1.03021	1.01837
	19.19	1.03257	1.02677	1.02958	1.01897
	19.21	1.0327	1.0278	1.02646	1.01878
	19.23	1.03151	1.02667	1.02758	1.01966
	19.25	1.02953	1.02944	1.02633	1.02042
	19.27	1.03087	1.03011	1.02652	1.02035
	19.29	1.02931	1.02951	1.02555	1.02168
	19.31	1.02856	1.03023	1.02531	1.02122
	19.33	1.02855	1.03188	1.02598	1.02371
	19.35	1.0261	1.03196	1.02313	1.02338
	19.37	1.02599	1.03313	1.02424	1.0224
	19.39	1.02415	1.03308	1.02242	1.02448
	19.41	1.02309	1.03363	1.02384	1.02447
	19.43	1.02312	1.03406	1.02368	1.02471
	19.45	1.02307	1.03491	1.02086	1.02373
	19.47	1.02215	1.03556	1.02083	1.02623
	19.49	1.02125	1.03585	1.02287	1.02593
	19.51	1.0221	1.03585	1.02033	1.02613
	19.53	1.02066	1.03769	1.02042	1.02574
	19.55	1.01927	1.0377	1.01884	1.02644
	19.57	1.01832	1.03857	1.01852	1.02821
	19.59	1.01854	1.03917	1.0186	1.02846
	19.61	1.01799	1.04	1.01801	1.02923
	19.63	1.01656	1.04032	1.01841	1.02845
	19.65	1.01471	1.04034	1.0174	1.02939
	19.67	1.01575	1.04069	1.01597	1.02949
	19.69	1.01438	1.04227	1.01637	1.03032
	19.71	1.01346	1.04317	1.01514	1.03057
	19.73	1.01396	1.04364	1.01457	1.03102
	19.75	1.01189	1.04328	1.01418	1.03111
	19.77	1.01273	1.0444	1.01431	1.03133
	19.79	1.01177	1.04493	1.0158	1.03216
	19.81	1.0101	1.04567	1.01256	1.03143
	19.83	1.00896	1.04626	1.01312	1.03221
	19.85	1.00941	1.04621	1.01246	1.03177
	19.87	1.00907	1.04722	1.01229	1.03374
	19.89	1.00718	1.0475	1.01136	1.03432
	19.91	1.00629	1.04804	1.00954	1.03457
	19.93	1.00524	1.04901	1.01017	1.03548
	19.95	1.00472	1.04975	1.00952	1.03642
	19.97	1.00502	1.05026	1.00916	1.03632
	19.99	1.00381	1.05037	1.00918	1.03671

## Sheet: Fig. 1e
		Glucose yield (%)	SD	Xylose yield (%)	SD
	Untreated corn stover	20.0	0.4	12.6	0.2
	100: 0 v/v DEA: water	33.2	0.2	24.4	0.2
	80: 20	72.1	0.5	69.0	0.2
	60: 40	74.3	0.1	72.4	0.6
	40: 60	85.9	0.1	78.0	0.3
	20: 80	70.6	1.0	65.6	1.5
	5: 95	32.5	0.1	23.6	0.1
	Aqueous ammonia	70.5	0.1	64.1	0.2
	DES	22.8	0.3	12.9	0.1

## Sheet: Fig. 1f
	Time (s)	△f3-lignin from DEA-treated CS	Time (s)	△f3-lignin from untreated CS
	0	0	0	0
	0.36924	-0.02769	0.37222	-0.15034
	0.73969	-0.42909	0.74296	-0.05903
	1.11024	-0.55234	1.11245	-0.30436
	1.48098	-0.55667	1.49466	0.18974
	1.8526	-0.58253	1.86795	0.22468
	2.22597	-0.60923	2.2403	-0.16229
	2.59684	-0.60011	2.61005	-0.02421
	2.96759	-0.57156	2.98569	-0.0475
	3.34083	-0.52981	3.35815	-0.66778
	3.71146	-0.63744	3.72853	0.0404
	4.08171	-0.5876	4.10051	0.13213
	4.45174	-0.58656	4.47313	0.37263
	4.82182	-0.58696	4.84344	0.16255
	5.19244	-0.60609	5.21286	0.39086
	5.56295	-0.61495	5.5846	0.26494
	5.93809	-0.57996	5.9546	0.48107
	6.30905	-0.55425	6.33246	0.01634
	6.68342	-0.5774	6.70294	-0.15043
	7.05304	-0.57016	7.07432	-0.82647
	7.42467	-0.62929	7.44719	-0.12528
	7.79653	-0.57891	7.8173	-0.45539
	8.16703	-0.56567	8.18709	0.27419
	8.53653	-0.57146	8.56004	0.19058
	8.90652	-0.55189	8.93735	-0.75738
	9.28102	-0.62125	9.31002	-0.5645
	9.65164	-0.57654	9.68026	-0.31428
	10.0223	-0.62951	10.0497	-0.57076
	10.3942	-0.59748	10.4227	-0.41913
	10.7652	-0.63327	10.7936	-1.08706
	11.1354	-0.61465	11.1632	-0.64773
	11.5054	-0.62066	11.5353	-0.65717
	11.8761	-0.58827	11.9058	-1.3472
	12.2464	-0.57499	12.285	-0.83174
	12.6172	-0.57849	12.6539	-1.19995
	12.9873	-0.59492	13.0249	-0.90372
	13.3575	-0.631	13.3987	-1.08525
	13.7311	-0.60614	13.7729	-1.16163
	14.1015	-0.59647	14.143	-1.22927
	14.4713	-0.58884	14.5155	-1.67684
	14.8413	-0.59022	14.8917	-0.83518
	15.2121	-0.592	15.2636	-1.54904
	15.5822	-0.58657	15.6331	-1.24081
	15.9522	-0.65254	16.0031	-1.01965
	16.3218	-0.65061	16.3772	-1.47618
	16.6917	-0.57246	16.9981	-1.06702
	17.0617	-0.63639	17.3692	-1.41638
	17.4342	-0.72009	17.7401	-1.66476
	17.8048	-0.75263	18.109	-1.37885
	18.1773	-0.85408	18.4811	-1.71167
	18.5468	-0.82263	18.8508	-1.81121
	18.9173	-0.79894	19.221	-1.59549
	19.291	-0.82864	19.5959	-2.04586
	19.6609	-0.82529	19.9662	-2.15708
	20.0309	-0.88114	20.3404	-1.97186
	20.4015	-0.83509	20.7101	-1.89791
	20.7723	-0.84709	21.0801	-2.35602
	21.1428	-0.94193	21.452	-2.16898
	21.5124	-0.99059	21.8251	-2.12562
	21.8855	-1.03954	22.1942	-2.19763
	22.256	-1.05033	22.5662	-2.2451
	22.6305	-1.12482	22.9433	-1.75451
	23.0011	-1.17498	23.3156	-2.25114
	23.3865	-1.29687	23.6848	-2.1437
	23.7565	-1.28975	24.0558	-2.04853
	24.1311	-1.27863	24.4301	-2.41524
	24.5011	-1.38652	24.8017	-1.80597
	24.8726	-1.42304	25.171	-1.98757
	25.243	-1.38969	25.5466	-1.89031
	25.614	-1.41534	25.9167	-2.01242
	25.9845	-1.50277	26.2878	-2.29131
	26.3556	-1.51849	26.6575	-2.03556
	26.7305	-1.55109	27.0278	-2.41146
	27.1012	-1.60469	27.4004	-2.13785
	27.4713	-1.62932	27.7765	-2.03578
	27.8416	-1.64289	28.146	-2.20986
	28.2118	-1.66357	28.5177	-2.56633
	28.5826	-1.79725	28.8923	-2.57747
	28.9527	-1.80421	29.2638	-2.66433
	29.324	-1.80605	29.6333	-2.03041
	29.694	-1.83945	30.0038	-2.62754
	30.0634	-1.74504	30.3778	-1.90648
	30.4378	-1.81053	30.7498	-2.57796
	30.8084	-1.86487	31.1197	-2.30303
	31.1829	-1.92379	31.4949	-2.77934
	31.553	-1.86536	31.865	-2.02625
	31.9221	-1.83545	32.2375	-2.44009
	32.2936	-1.84774	32.6063	-3.02732
	32.6644	-1.92976	32.9764	-2.7506
	33.0346	-2.0609	33.3477	-3.14235
	33.4047	-2.00878	33.7171	-2.61341
	33.7776	-2.08074	34.0889	-3.10001
	34.1475	-2.15243	34.4617	-3.13041
	34.5179	-2.15936	34.847	-3.70109
	34.8927	-2.26425	35.2153	-3.95994
	35.263	-2.22354	35.5868	-3.08253
	35.6355	-2.25697	35.9567	-3.98008
	36.0053	-2.30501	36.3283	-3.42124
	36.3765	-2.30877	36.699	-3.77298
	36.7463	-2.3132	37.0699	-3.66021
	37.1165	-2.30023	37.4431	-3.97579
	37.486	-2.47346	37.8133	-3.93236
	37.8559	-2.40175	38.182	-3.7573
	38.2278	-2.37941	38.5555	-3.85257
	38.5984	-2.51728	38.9257	-3.55836
	38.9691	-2.61265	39.2976	-3.63225
	39.3439	-2.62971	39.6666	-4.37362
	39.7137	-2.76751	40.0432	-4.05961
	40.0837	-2.70331	40.4157	-4.80548
	40.4552	-2.78408	40.7901	-4.33439
	40.8257	-2.90002	41.1594	-4.7767
	41.1964	-2.89866	41.5322	-4.3746
	41.567	-2.94226	41.9023	-4.61386
	41.9417	-2.9938	42.2822	-4.90161
	42.312	-2.96037	42.6539	-4.40178
	42.6858	-2.89742	43.0231	-4.14465
	43.0556	-3.09733	43.3951	-4.82776
	43.4258	-3.00939	43.7646	-5.07497
	43.7955	-3.10409	44.1341	-5.058
	44.1655	-3.19082	44.5057	-4.74207
	44.535	-3.15432	44.8771	-5.24602
	44.9062	-3.31319	45.2491	-5.59166
	45.2804	-3.25639	45.6188	-5.24867
	45.6519	-3.38012	45.9952	-5.56786
	46.0216	-3.37359	46.3667	-5.21003
	46.3952	-3.38925	46.7362	-5.77649
	46.7653	-3.43831	47.1061	-5.93931
	47.14	-3.47865	47.477	-5.50464
	47.5101	-3.46114	47.8472	-5.497
	47.8833	-3.53151	48.2163	-5.78488
	48.254	-3.57079	48.5891	-6.11967
	48.6286	-3.61168	48.9589	-6.03928
	48.9981	-3.63406	49.3377	-6.26401
	49.3683	-3.58653	49.7075	-6.70904
	49.7403	-3.61176	50.0767	-6.8919
	50.1109	-3.77148	50.4481	-6.41862
	50.4811	-3.67689	50.8185	-6.52722
	50.8505	-3.82657	51.188	-6.34351
	51.2208	-3.84652	51.5615	-6.98549
	51.5912	-3.89464	51.9371	-6.2542
	51.9605	-3.88701	52.3092	-6.88084
	52.3354	-3.8541	52.6789	-6.91521
	52.7055	-3.9567	53.0514	-7.13516
	53.0759	-3.94762	53.4241	-7.19737
	53.4507	-4.04108	53.7943	-6.56452
	53.8208	-4.04224	54.1639	-7.37394
	54.1935	-4.08991	54.5359	-7.39989
	54.5641	-4.07931	54.9061	-6.83286
	54.9345	-4.05436	55.2847	-7.44183
	55.3045	-4.11442	55.6542	-7.81876
	55.6774	-4.17121	56.0251	-7.69817
	56.0474	-4.26163	56.3985	-7.85193
	56.4179	-4.23406	56.7735	-7.86466
	56.7935	-4.19188	57.1426	-7.87139
	57.163	-4.23679	57.5131	-7.53959
	57.5325	-4.34248	57.8938	-7.61751
	57.9026	-4.28682	58.2644	-7.25284
	58.2731	-4.32529	58.6341	-7.9387
	58.6433	-4.35766	59.0053	-8.28241
	59.014	-4.38311	59.3775	-8.08364
	59.3878	-4.40745	59.7473	-8.22371
	59.7586	-4.44911	60.117	-7.96956
	60.1326	-4.46531	60.4966	-8.83308
	60.5018	-4.47536	60.8678	-8.55894
	60.8716	-4.50932	61.24	-8.68798
	61.2448	-4.54003	61.6102	-8.58256
	61.6157	-4.51125	61.9811	-8.5542
	61.9854	-4.57595	62.3532	-8.64293
	62.3547	-4.6083	62.7228	-9.11947
	62.7251	-4.63699	63.0968	-9.03431
	63.0956	-4.63406	63.4683	-9.18825
	63.4648	-4.70251	63.8442	-9.0421
	63.8393	-4.69027	64.2142	-8.93223
	64.2092	-4.68754	64.5867	-9.07836
	64.5788	-4.70515	64.9567	-9.54306
	64.9533	-4.74875	65.3362	-9.33408
	65.3239	-4.84428	65.7058	-9.55532
	65.694	-4.82534	66.0759	-9.50978
	66.0638	-4.87323	66.4487	-9.87569
	66.4358	-4.78387	66.8211	-9.45125
	66.8063	-4.82776	67.1916	-9.77413
	67.1789	-4.9376	67.5619	-10.0722
	67.5489	-4.9574	67.9375	-10.1599
	67.9191	-4.94015	68.3102	-10.003
	68.2936	-4.92576	68.6803	-10.552
	68.6639	-4.94976	69.0548	-10.1003
	69.0351	-4.98677	69.4272	-9.57569
	69.4056	-4.95788	69.7976	-10.1741
	69.7789	-5.05176	70.1674	-9.89858
	70.1502	-5.07749	70.5448	-10.5129
	70.5207	-5.03907	70.9154	-10.602
	70.8948	-5.07698	71.2918	-10.7839
	71.2652	-5.06975	71.6623	-10.3371
	71.6385	-5.08673	72.0329	-10.8922
	72.0084	-5.12312	72.4057	-10.6349
	72.3903	-5.13882	72.7839	-10.6953
	72.7597	-5.11165	73.1539	-10.7406
	73.1339	-5.12212	73.5253	-10.7785
	73.5039	-5.09062	73.8978	-10.6584
	73.8735	-5.15625	74.2696	-11.0656
	74.248	-5.18216	74.6394	-11.0578
	74.6184	-5.16335	75.0131	-10.8919
	74.9887	-5.12796	75.3948	-11.2997
	75.3588	-5.20058	75.7643	-11.2334
	75.7324	-5.21343	76.1339	-11.202
	76.1025	-5.28535	76.504	-11.2865
	76.4731	-5.23668	76.8769	-11.4206
	76.847	-5.26921	77.2475	-11.7484
	77.2173	-5.28532	77.6166	-11.2794
	77.5881	-5.30218	77.9924	-11.2649
	77.958	-5.35652	78.3647	-11.7805
	78.3298	-5.35603	78.7349	-11.477
	78.7006	-5.33197	79.1077	-11.9154
	79.0717	-5.27665	79.4806	-11.7304
	79.4462	-5.34479	79.8508	-12.6771
	79.8165	-5.35641	80.2204	-11.8758
	80.1905	-5.38716	80.5917	-12.5065
	80.5616	-5.41033	80.9608	-11.9627
	80.9322	-5.43433	81.342	-12.1605
	81.3031	-5.45621	81.7113	-12.1035
	81.6871	-5.43846	82.0814	-12.8722
	82.0578	-5.50272	82.454	-12.7048
	82.4285	-5.53716	82.8258	-12.4741
	82.7996	-5.50184	83.1953	-12.4537
	83.1691	-5.54534	83.5652	-12.6364
	83.5384	-5.61073	83.9411	-13.1319
	83.9083	-5.58822	84.3122	-13.1031
	84.2826	-5.62901	84.6821	-12.7254
	84.6523	-5.56446	85.055	-13.3833
	85.0223	-5.6608	85.4261	-12.6838
	85.3954	-5.63038	85.7959	-13.0438
	85.7645	-5.63802	86.1656	-13.0996
	86.1388	-5.6355	86.5384	-12.9468
	86.5101	-5.6857	86.9085	-13.347
	86.8797	-5.67392	87.2915	-13.1878
	87.2506	-5.74827	87.6605	-13.1121
	87.6223	-5.77543	88.0306	-13.435
	87.9923	-5.84754	88.4036	-13.4341
	88.3624	-5.80735	88.7806	-13.4425
	88.7363	-5.79889	89.1501	-13.5461
	89.1066	-5.82465	89.522	-13.096
	89.4773	-5.78013	89.9001	-13.7929
	89.8486	-5.82639	90.2737	-13.3265
	90.2184	-5.90276	90.6436	-13.5648
	90.5889	-5.80693	91.0144	-14.3794
	90.9587	-5.85349	91.3954	-13.8428
	91.3306	-5.88239	91.7657	-14.0845
	91.7009	-5.86425	92.1353	-13.7579
	92.0707	-5.96319	92.508	-14.0181
	92.445	-5.93652	92.8833	-13.9767
	92.8163	-5.95313	93.2563	-13.9422
	93.1902	-6.01319	93.6266	-14.1626
	93.5602	-6.04958	94.0035	-14.4355
	93.9313	-6.03622	94.3745	-14.2273
	94.3031	-6.06551	94.7597	-14.3465
	94.6736	-6.097	95.1284	-14.5981
	95.0439	-6.09798	95.5025	-14.1733
	95.4148	-6.10111	95.8732	-14.0589
	95.7886	-6.10472	96.2455	-14.3145
	96.1582	-6.08131	96.6141	-14.1492
	96.5278	-6.15862	96.9871	-14.5102
	96.9018	-6.12906	97.3592	-14.5092
	97.2724	-6.17212	97.7289	-14.632
	97.6437	-6.14524	98.1002	-14.8789
	98.0135	-6.1586	98.4689	-14.542
	98.3892	-6.23512	98.8481	-15.0918
	98.7594	-6.16311	99.2176	-15.7099
	99.1339	-6.29999	99.5898	-14.7629
	99.5036	-6.29843	99.9597	-14.946
	99.8735	-6.32224	100.34	-14.924
	100.249	-6.33025	100.71	-15.5686
	100.62	-6.22495	101.079	-15.3196
	100.99	-6.24881	101.452	-15.1472
	101.361	-6.27866	101.822	-15.3943
	101.735	-6.28771	102.191	-15.5232
	102.105	-6.28768	102.562	-15.3772
	102.475	-6.36942	102.935	-15.1291
	102.85	-6.40238	103.307	-15.1987
	103.22	-6.41116	103.676	-15.5135
	103.591	-6.36528	104.05	-15.6171
	103.962	-6.37204	104.423	-15.292
	104.334	-6.4432	104.796	-15.7698
	104.705	-6.43172	105.166	-16.1024
	105.077	-6.39606	105.54	-15.705
	105.45	-6.41367	105.924	-15.6075
	105.82	-6.4543	106.296	-15.7389
	106.193	-6.51693	106.665	-15.8497
	106.564	-6.47392	107.036	-16.2691
	106.935	-6.45605	107.408	-16.412
	107.306	-6.56533	107.787	-16.3662
	107.676	-6.55671	108.156	-15.9737
	108.046	-6.54679	108.528	-16.1733
	108.42	-6.54704	108.901	-16.3497
	108.795	-6.54745	109.277	-16.6824
	109.164	-6.62085	109.649	-16.6972
	109.534	-6.63444	110.02	-16.5263
	109.904	-6.57699	110.4	-16.2265
	110.275	-6.64446	110.771	-16.8546
	110.647	-6.67485	111.14	-16.4103
	111.017	-6.66501	111.511	-16.5847
	111.391	-6.63461	111.886	-16.7342
	111.762	-6.67099	112.258	-16.7197
	112.136	-6.66328	112.627	-16.8
	112.506	-6.72989	113.004	-17.0626
	112.876	-6.61261	113.376	-17.0785
	113.252	-6.7269	113.746	-16.8625
	113.623	-6.69039	114.114	-16.9893
	113.993	-6.76815	114.487	-16.7471
	114.363	-6.74915	114.857	-16.9432
	114.737	-6.77188	115.226	-17.4297
	115.108	-6.81943	115.601	-16.9523
	115.478	-6.77127	115.971	-16.481
	115.853	-6.8696	116.348	-17.4528
	116.223	-6.8166	116.718	-17.0957
	116.593	-6.83579	117.087	-17.0786
	116.964	-6.84001	117.459	-16.9386
	117.337	-6.82927	117.833	-17.4292
	117.708	-6.85618	118.202	-16.8091
	118.078	-6.86577	118.573	-17.2162
	118.451	-6.92084	118.952	-17.6354
	118.836	-6.89412	119.324	-17.6932
	119.207	-6.86568	119.694	-17.3412
	119.577	-7.02586	120.065	-18.0441
	119.951	-6.96879	120.442	-17.3905
	120.322	-6.9023	120.814	-17.7786
	120.697	-6.95551	121.184	-18.0329
	121.067	-6.97622	121.557	-17.114
	121.438	-7.01205	121.937	-17.5893
	121.809	-6.95227	122.31	-17.3976
	122.182	-7.01919	122.679	-17.9417
	122.553	-7.01872	123.055	-17.8912
	122.924	-7.02217	123.426	-18.0125
	123.3	-7.01777	123.8	-18.3861
	123.669	-7.03914	124.17	-17.95
	124.04	-7.0196	124.543	-18.5408
	124.409	-7.06677	124.914	-18.8188
	124.78	-7.08711	125.298	-18.249
	125.15	-7.13259	125.667	-18.0652
	125.52	-7.09794	126.036	-18.3486
	125.894	-7.12149	126.409	-17.7751
	126.265	-7.11935	126.789	-18.5831
	126.639	-7.14956	127.159	-18.0668
	127.01	-7.1537	127.531	-18.5069
	127.379	-7.19003	127.904	-18.7273
	127.751	-7.16492	128.276	-18.3079
	128.121	-7.1775	128.645	-18.735
	128.492	-7.15783	129.015	-18.9157
	128.862	-7.17708	129.397	-18.0027
	129.234	-7.20453	129.768	-18.8657
	129.605	-7.24319	130.137	-18.8116
	129.975	-7.18194	130.509	-18.8737
	130.349	-7.22878	130.882	-18.9116
	130.719	-7.23459	131.255	-18.5553
	131.089	-7.25912	131.624	-19.0221
	131.473	-7.27734	132.003	-18.9714
	131.847	-7.27353	132.375	-18.9691
	132.217	-7.31285	132.745	-19.0316
	132.587	-7.35818	133.115	-19.3267
	132.962	-7.24956	133.5	-18.9504
	133.333	-7.30864	133.869	-19.1117
	133.703	-7.37066	134.242	-19.1658
	134.074	-7.32666	134.613	-19.324
	134.448	-7.33614	134.982	-19.106
	134.818	-7.36165	135.355	-19.373
	135.193	-7.35119	135.724	-19.373
	135.563	-7.40982	136.097	-19.6448
	135.934	-7.41044	136.47	-19.1106
	136.306	-7.45487	136.847	-19.1381
	136.676	-7.40157	137.217	-19.7622
	137.046	-7.39069	137.589	-19.5097
	137.417	-7.39887	137.959	-19.1012
	137.791	-7.41472	138.332	-19.8496
	138.161	-7.46699	138.704	-19.8227
	138.531	-7.54497	139.073	-19.8412
	138.903	-7.49859	139.454	-19.86
	139.273	-7.52771	139.824	-20.3324
	139.645	-7.491	140.193	-19.5065
	140.015	-7.52245	140.563	-19.6821
	140.385	-7.52704	140.938	-19.6114
	140.755	-7.50576	141.31	-20.1896
	141.126	-7.54616	141.68	-20.3756
	141.496	-7.48951	142.053	-19.5997
	141.866	-7.53835	142.426	-20.1589
	142.24	-7.51829	142.802	-20.013
	142.611	-7.61828	143.171	-19.8719
	142.982	-7.55585	143.545	-20.1503
	143.358	-7.57618	143.917	-19.9659
	143.729	-7.61286	144.3	-20.2533
	144.099	-7.60081	144.67	-20.5009
	144.469	-7.61072	145.043	-20.9341
	144.844	-7.57618	145.415	-20.2746
	145.215	-7.70458	145.798	-20.7315
	145.585	-7.67805	146.168	-20.4473
	145.964	-7.61516	146.539	-19.6984
	146.337	-7.64606	146.908	-20.45
	146.708	-7.6163	147.287	-20.1705
	147.078	-7.70067	147.658	-20.3359
	147.453	-7.6821	148.028	-20.5918
	147.823	-7.72535	148.702	-20.7077
	148.198	-7.7071	149.072	-21.4741
	148.57	-7.72329	149.45	-20.5267
	148.942	-7.6888	149.82	-20.5255
	149.312	-7.72379	150.189	-20.3937
	149.687	-7.71766	150.562	-20.7769
	150.057	-7.7705	150.934	-20.4259
	150.427	-7.77337	151.306	-20.4496
	150.802	-7.7887	151.676	-20.7137
	151.172	-7.77269	152.064	-20.7662
	151.542	-7.83247	152.438	-20.8838
	151.913	-7.8549	152.811	-20.9837
	152.286	-7.79099	153.18	-21.1624
	152.656	-7.77594	153.557	-21.2211
	153.026	-7.84639	153.928	-20.6808
	153.401	-7.84133	154.301	-20.6345
	153.771	-7.85106	154.67	-21.1415
	154.143	-7.86366	155.043	-21.0312
	154.514	-7.91078	155.413	-20.7296
	154.883	-7.9237	155.798	-20.8411
	155.256	-7.92248	156.168	-21.1279
	155.627	-7.9546	156.54	-21.2005
	155.997	-7.92613	156.909	-20.8357
	156.366	-7.90283	157.286	-21.1953
	156.741	-7.92264	157.655	-21.1695
	157.111	-7.89445	158.025	-21.6474
	157.481	-7.90569	158.404	-21.2527
	157.854	-7.87522	158.775	-21.4929
	158.224	-7.91448	159.145	-21.9528
	158.595	-7.95829	159.518	-21.5747
	158.965	-8.02393	159.897	-21.2825
	159.339	-7.90796	160.268	-21.2363
	159.709	-7.97369	160.638	-21.2268
	160.08	-8.02126	161.012	-21.6185
	160.454	-8.01526	161.387	-21.4045
	160.824	-7.99463	161.758	-21.7471
	161.198	-8.01713	162.127	-22.5737
	161.57	-8.04987	162.505	-22.0424
	161.94	-8.03965	162.875	-21.8361
	162.325	-7.98764	163.246	-21.4132
	162.699	-8.10155	163.615	-21.6582
	163.069	-8.09537	163.987	-21.8136
	163.44	-8.06363	164.358	-21.826
	163.81	-8.10747	164.728	-21.8392
	164.182	-8.07234	165.1	-21.7294
	164.553	-8.12801	165.472	-22.0288
	164.924	-8.14403	165.848	-21.9082
	165.298	-8.1305	166.217	-22.0764
	165.668	-8.13831	166.588	-21.7398
	166.037	-8.18785	166.96	-21.7599
	166.411	-8.19308	167.339	-22.1406
	166.781	-8.1892	167.709	-22.4512
	167.155	-8.18598	168.079	-21.9187
	167.526	-8.20563	168.457	-22.2004
	167.899	-8.16798	168.832	-22.0972
	168.269	-8.2031	169.201	-22.1845
	168.642	-8.19367	169.573	-22.2603
	169.013	-8.24854	169.953	-22.0603
	169.382	-8.26181	170.325	-21.9878
	169.756	-8.21781	170.694	-22.7675
	170.126	-8.23924	171.064	-22.3156
	170.495	-8.24235	171.437	-22.044
	170.876	-8.28991	171.807	-22.6375
	171.252	-8.23171	172.177	-22.724
	171.623	-8.31131	172.555	-21.9239
	171.992	-8.2721	172.924	-22.2704
	172.362	-8.27832	173.302	-22.5535
	172.733	-8.29303	173.672	-22.6095
	173.103	-8.31225	174.045	-22.3978
	173.473	-8.28268	174.417	-22.1293
	173.847	-8.28882	174.799	-22.5144
	174.216	-8.28988	175.169	-22.7971
	174.586	-8.31167	175.555	-22.9061
	174.959	-8.3714	175.925	-23.0007
	175.329	-8.34101	176.303	-22.3087
	175.703	-8.29062	176.671	-21.9275
	176.072	-8.33706	177.042	-22.8308
	176.444	-8.35971	177.414	-22.75
	176.814	-8.3907	177.794	-22.8603
	177.19	-8.35471	178.163	-22.1826
	177.56	-8.37466	178.535	-22.676
	177.931	-8.39594	178.909	-22.7296
	178.306	-8.42353	179.283	-23.2314
	178.676	-8.41689	179.655	-22.6081
	179.047	-8.41916	180.025	-22.6106
	179.417	-8.38609	180.407	-22.898
	179.789	-8.47468	180.782	-22.4605
	180.159	-8.43711	181.152	-22.6481
	180.529	-8.47244	181.524	-22.7316
	180.901	-8.45836	181.904	-23.0665
	181.272	-8.42299	182.276	-23.3326
	181.645	-8.48532	182.645	-23.2592
	182.016	-8.45919	183.015	-23.0687
	182.386	-8.48043	183.392	-23.4237
	182.757	-8.46853	183.763	-22.6867
	183.128	-8.50995	184.131	-23.2611
	183.498	-8.46052	184.512	-23.0964
	183.868	-8.43804	184.887	-23.1274
	184.242	-8.49163	185.258	-22.8458
	184.613	-8.54022	185.629	-22.7711
	184.983	-8.53331	186.007	-23.4521
	185.357	-8.55487	186.379	-23.4175
	185.727	-8.55822	186.748	-23.5571
	186.097	-8.55332	187.119	-23.3169
	186.471	-8.56273	187.494	-23.5314
	186.847	-8.57772	187.865	-23.3484
	187.217	-8.59232	188.236	-23.572
	187.587	-8.60809	188.608	-23.3631
	187.96	-8.60292	188.978	-23.1507
	188.33	-8.61623	189.356	-23.6446
	188.701	-8.6037	189.725	-23.1404
	189.072	-8.60577	190.095	-23.6489
	189.442	-8.61303	190.465	-23.5395
	189.812	-8.64513	190.84	-23.569
	190.186	-8.68275	191.209	-23.5307
	190.555	-8.60889	191.582	-23.8896
	190.925	-8.64635	191.96	-23.7521
	191.299	-8.65715	192.333	-23.6156
	191.669	-8.72741	192.703	-23.016
	192.038	-8.68132	193.072	-23.6678
	192.413	-8.70539	193.452	-23.2734
	192.784	-8.74065	193.821	-23.7946
	193.155	-8.6877	194.19	-23.8521
	193.526	-8.68909	194.571	-23.6663
	193.899	-8.70726	194.948	-23.9658
	194.269	-8.71724	195.319	-24.4842
	194.644	-8.72638	195.689	-23.8876
	195.014	-8.74968	196.065	-24.0978
	195.384	-8.70556	196.44	-24.0794
	195.756	-8.7605	196.811	-23.7914
	196.126	-8.76855	197.181	-24.0119
	196.496	-8.79364	197.558	-23.4613
	196.866	-8.75214	197.928	-24.1463
	197.24	-8.81523	198.306	-23.8317
	197.611	-8.75199	198.675	-24.2213
	197.98	-8.72003	199.051	-24.1876
	198.354	-8.77328	199.422	-23.9385
	198.724	-8.81132	199.808	-24.2432
	199.095	-8.81122	200.178	-23.8674
	199.471	-8.81673	200.553	-23.5072
	199.846	-8.85094	200.923	-24.0419
	200.216	-8.77166	201.306	-24.2103
	200.586	-8.81423	201.675	-23.9168
	200.961	-8.86448	202.05	-23.7417
	201.331	-8.86297	202.422	-24.21
	201.705	-8.86081	202.802	-24.0184
	202.078	-8.84975	203.171	-24.7747
	202.452	-8.81234	203.542	-24.3919
	202.822	-8.83356	203.911	-24.2347
	203.194	-8.87771	204.287	-23.9036
	203.565	-8.83426	204.657	-24.1926
	203.935	-8.9225	205.027	-24.7432
	204.308	-8.96015	205.409	-24.2718
	204.678	-8.94249	205.784	-24.3315
	205.049	-8.94955	206.153	-24.3222
	205.422	-8.93091	206.525	-24.3728
	205.797	-8.90053	206.903	-24.7666
	206.167	-8.9271	207.273	-24.4598
	206.538	-8.88087	207.643	-24.585
	206.912	-8.94498	208.015	-24.8423
	207.282	-8.91328	208.39	-24.3116
	207.793	-8.98683	208.761	-24.3007
	208.162	-8.93241	209.13	-24.5815
	208.534	-8.94125	209.509	-24.4239
	208.907	-8.97385	209.879	-24.4097
	209.278	-8.92088	210.25	-24.4445
	209.652	-8.94108	210.62	-24.4071
	210.022	-8.97596	210.994	-24.1972
	210.395	-9.00823	211.365	-25.2779
	210.765	-9.06235	211.735	-24.6412
	211.139	-9.07065	212.107	-24.6817
	211.51	-9.04055	212.48	-24.7647
	211.879	-8.97342	212.856	-25.2248
	212.252	-9.00962	213.225	-24.9802
	212.623	-9.01824	213.597	-24.719
	212.993	-9.01913	213.967	-24.3992
	213.364	-9.06738	214.344	-24.9598
	213.736	-9.0399	214.713	-24.6996
	214.106	-9.07157	215.084	-25.2196
	214.476	-9.0329	215.462	-24.8794
	214.85	-8.97394	215.837	-24.4899
	215.22	-9.07885	216.206	-25.0384
	215.59	-9.03927	216.577	-25.0973
	215.964	-9.03917	216.955	-24.504
	216.335	-9.00224	217.327	-24.938
	216.707	-9.07179	217.697	-24.8883
	217.077	-9.0609	218.069	-25.0358
	217.451	-9.06166	218.445	-25.7917
	217.82	-9.0809	218.817	-25.2886
	218.195	-9.15732	219.187	-25.1242
	218.566	-9.06331	219.564	-24.7233
	218.936	-9.1426	219.934	-24.7246
	219.305	-9.09251	220.308	-24.9762
	219.688	-9.0254	220.678	-24.9427
	220.058	-9.07318	221.05	-25.3808
	220.427	-9.1048	221.422	-24.6614
	220.799	-9.07428	221.803	-25.4776
	221.169	-9.10762	222.173	-25.3523
	221.539	-9.04931	222.544	-25.0834
	221.914	-9.12424	222.914	-25.3197
	222.283	-9.12152	223.296	-25.2814
	222.656	-9.08655	223.665	-25.0271
	223.026	-9.12832	224.035	-24.5708
	223.4	-9.14283	224.411	-25.548
	223.77	-9.12113	224.785	-25.4657
	224.144	-9.10662	225.154	-24.9826
	224.513	-9.15005	225.528	-25.4492
	224.883	-9.18573	225.908	-25.3923
	225.259	-9.12451	226.281	-25.4237
	225.629	-9.18743	226.652	-25.4877
	225.999	-9.14953	227.022	-25.6282
	226.368	-9.1957	227.404	-25.6644
	226.741	-9.13369	227.777	-25.1252
	227.111	-9.11055	228.146	-25.2062
	227.481	-9.16499	228.52	-25.2337
	227.853	-9.15604	228.898	-25.5633
	228.223	-9.2029	229.27	-25.1131
	228.593	-9.21074	229.64	-25.5871
	228.968	-9.20389	230.015	-25.3205
	229.338	-9.26493	230.392	-25.0993
	229.708	-9.24042	230.763	-25.4234
	230.079	-9.21814	231.132	-25.2235
	230.453	-9.22275	231.511	-25.5628
	230.823	-9.25016	231.883	-25.685
	231.198	-9.20537	232.256	-25.6504
	231.568	-9.21946	232.625	-25.4346
	231.938	-9.30342	233.002	-25.3045
	232.313	-9.21532	233.373	-25.9765
	232.684	-9.21395	233.744	-25.571
	233.055	-9.29376	234.116	-25.8798
	233.426	-9.32978	234.488	-25.5396
	233.8	-9.26235	234.863	-26.2263
	234.17	-9.29423	235.235	-25.8096
	234.54	-9.31583	235.607	-25.8827
	234.914	-9.28121	235.976	-25.7679
	235.284	-9.28966	236.36	-25.6815
	235.657	-9.31534	236.729	-25.7401
	236.027	-9.36343	237.103	-25.7476
	236.401	-9.31125	237.475	-26.1873
	236.771	-9.35147	237.853	-25.407
	237.145	-9.28543	238.223	-25.6157
	237.515	-9.29579	238.595	-25.6404
	237.884	-9.33565	238.968	-25.8061
	238.26	-9.27571	239.346	-26.1241
	238.63	-9.31131	239.716	-26.0492
	239	-9.39588	240.085	-25.6389
	239.37	-9.3799	240.465	-25.6316
	239.743	-9.36269	240.842	-26.027
	240.114	-9.38845	241.212	-25.6041
	240.484	-9.38967	241.585	-26.1311
	240.859	-9.40192	241.964	-26.3542
	241.228	-9.40484	242.338	-26.0292
	241.598	-9.35558	242.709	-25.8753
	241.973	-9.38146	243.079	-26.7589
	242.347	-9.35574	243.461	-26.1072
	242.716	-9.39666	243.832	-25.9504
	243.086	-9.3883	244.2	-26.5358
	243.46	-9.41142	244.57	-26.3101
	243.83	-9.34569	244.944	-26.2436
	244.202	-9.41008	245.317	-26.1158
	244.573	-9.4413	245.686	-26.045
	244.943	-9.42437	246.06	-25.9983
	245.317	-9.47067	246.431	-26.4802
	245.689	-9.44904	246.812	-26.3623
	246.059	-9.42599	247.183	-25.999
	246.43	-9.39848	247.559	-25.7031
	246.804	-9.47275	247.928	-26.3386
	247.174	-9.40717	248.31	-26.1578
	247.544	-9.45445	248.68	-26.2301
	247.918	-9.52469	249.054	-26.5796
	248.288	-9.47519	249.425	-26.4941
	248.659	-9.50691	249.806	-26.1356
	249.03	-9.44353	250.176	-26.0938
	249.402	-9.48879	250.549	-26.7948
	249.772	-9.42864	250.92	-25.9495
	250.147	-9.45545	251.304	-26.3467
	250.518	-9.49251	251.674	-26.0807
	250.888	-9.51269	252.046	-26.5344
	251.264	-9.50702	252.417	-26.5761
	251.638	-9.5369	252.797	-26.4044
	252.01	-9.54002	253.166	-26.3113
	252.38	-9.5215	253.538	-26.7741
	252.754	-9.5213	253.917	-26.2655
	253.124	-9.49947	254.298	-26.0368
	253.494	-9.57221	254.668	-26.0993
	253.866	-9.55775	255.038	-26.3448
	254.237	-9.50023	255.415	-26.7391
	254.607	-9.51535	255.791	-26.3803
	254.977	-9.57524	256.16	-26.5018
	255.352	-9.58783	256.533	-26.8038
	255.723	-9.47644	256.91	-26.7145
	256.093	-9.5316	257.283	-26.9273
	256.469	-9.46716	257.653	-26.4993
	256.839	-9.49055	258.023	-27.0982
	257.214	-9.61372	258.405	-27.0132
	257.585	-9.54779	258.776	-26.7578
	257.959	-9.54776	259.144	-26.4184
	258.329	-9.52532	259.517	-26.4412
	258.702	-9.55013	259.887	-26.3411
	259.075	-9.5569	260.259	-26.3606
	259.474	-9.56984	260.647	-27.3854
	259.849	-9.57049	261.02	-26.6966
	260.219	-9.53252	261.401	-26.5912
	260.589	-9.58508	261.772	-26.6588
	260.964	-9.47547	262.141	-26.6404
	261.335	-9.63817	262.516	-26.4898
	261.727	-9.60003	262.902	-26.6421
	262.097	-9.5816	263.273	-26.518
	262.472	-9.5572	263.643	-26.2889
	262.847	-9.58713	264.02	-26.4644
	263.22	-9.60075	264.402	-26.162
	263.59	-9.57576	264.773	-26.7134
	263.965	-9.63324	265.142	-26.666
	264.335	-9.60256	265.518	-26.9587
	264.708	-9.64344	265.892	-26.7944
	265.078	-9.55956	266.264	-26.9504
	265.454	-9.62911	266.634	-26.9204
	265.824	-9.57236	267.006	-27.0492
	266.199	-9.61954	267.376	-27.0307
	266.569	-9.66547	267.745	-26.8106
	266.94	-9.65987	268.118	-26.9018
	267.315	-9.60149	268.489	-27.2767
	267.684	-9.5632	268.864	-27.4013
	268.054	-9.65662	269.234	-26.5126
	268.424	-9.67559	269.606	-27.3108
	268.798	-9.67399	269.977	-27.4185
	269.168	-9.6496	270.358	-27.3617
	269.538	-9.74057	270.728	-26.8398
	269.912	-9.64984	271.098	-26.9159
	270.282	-9.69859	271.471	-26.6981
	270.656	-9.64327	271.852	-26.9148
	271.027	-9.72124	272.222	-26.8084
	271.401	-9.67196	272.594	-27.6939
	271.771	-9.72173	272.969	-26.4141
	272.144	-9.7219	273.351	-27.3024
	272.515	-9.67413	273.721	-27.2792
	272.885	-9.70851	274.091	-27.6073
	273.259	-9.72133	274.465	-27.2406
	273.629	-9.66505	274.838	-26.2707
	274	-9.72122	275.207	-26.5647
	274.371	-9.76764	275.58	-27.0283
	274.744	-9.71781	275.956	-27.1641
	275.114	-9.75902	276.326	-27.5402
	275.484	-9.77302	276.695	-26.7747
	275.857	-9.70414	277.072	-27.3918
	276.242	-9.77508	277.447	-27.2191
	276.611	-9.76366	277.818	-27.1704
	276.981	-9.77172	278.188	-27.253
	277.355	-9.81436	278.564	-27.6432
	277.725	-9.73627	278.933	-27.7994
	278.095	-9.80747	279.312	-26.8603
	278.47	-9.77546	279.682	-27.7749
	278.843	-9.75044	280.058	-27.2487
	279.216	-9.78382	280.43	-27.091
	279.586	-9.80784	280.809	-27.1312
	279.96	-9.84887	281.177	-27.0367
	280.33	-9.81978	281.55	-27.2151
	280.703	-9.82162	281.921	-27.3723
	281.074	-9.80121	282.304	-27.4036
	281.444	-9.79066	282.674	-27.7559
	281.819	-9.8105	283.045	-27.6707
	282.192	-9.81428	283.418	-27.5838
	282.563	-9.8087	283.799	-27.424
	282.933	-9.79132	284.169	-27.7524
	283.308	-9.82392	284.541	-27.5084
	283.678	-9.82619	284.918	-27.194
	284.048	-9.87751	285.296	-27.623
	284.423	-9.86112	285.666	-27.0124
	284.795	-9.8565	286.035	-27.3323
	285.166	-9.83792	286.414	-27.684
	285.536	-9.82665	286.793	-27.247
	285.909	-9.82164	287.163	-27.1803
	286.278	-9.84381	287.534	-27.1608
	286.652	-9.86606	287.913	-27.7481
	287.023	-9.85188	288.289	-27.6105
	287.393	-9.89249	288.659	-27.7064
	287.767	-9.90885	289.029	-27.6264
	288.138	-9.82867	289.41	-27.3885
	288.508	-9.89421	289.78	-27.0218
	288.878	-9.90614	290.15	-27.4989
	289.252	-9.89445	290.521	-27.3582
	289.622	-9.86397	290.899	-27.5194
	289.993	-9.89753	291.27	-27.9269
	290.368	-9.89311	291.64	-27.6169
	290.737	-9.93858	292.018	-27.4377
	291.107	-9.86451	292.393	-27.633
	291.481	-9.92502	292.765	-27.8733
	291.856	-9.92865	293.134	-28.399
	292.225	-9.90203	293.513	-27.513
	292.595	-9.91082	293.882	-27.8688
	292.969	-9.93128	294.254	-27.3634
	293.339	-9.93726	294.626	-27.2191
	293.713	-9.92775	295.004	-27.3923
	294.083	-9.89874	295.376	-27.3341
	294.458	-9.83162	295.746	-27.4546
	294.829	-9.95937	296.118	-27.9128
	295.202	-10.0082	296.491	-27.2394
	295.573	-9.91379	296.867	-27.8081
	295.943	-9.91653	297.239	-27.8443
	296.318	-9.97172	297.611	-27.9144
	296.691	-9.97915	297.98	-27.3932
	297.061	-9.90567	298.361	-27.7305
	297.431	-9.94603	298.73	-28.7427
	297.806	-9.97069	299.101	-27.5723
	298.175	-9.986	299.473	-27.7068
	298.545	-9.98876	299.861	-27.7847
	298.918	-10.0066	300.23	-28.0108
	299.289	-10.048	300.601	-27.7346
	299.663	-10.005	300.972	-27.7815
	300.034	-9.9804	301.352	-27.8379
	300.407	-10.038	301.722	-28.0903
	300.778	-9.95478	302.092	-28.0994
	301.153	-10.0084	302.469	-27.5975
	301.524	-9.96742	302.844	-27.7016
	301.894	-9.987	303.213	-27.7625
	302.268	-9.94773	303.585	-28.0827
	302.64	-9.9872	303.964	-27.8258
	303.011	-10.0211	304.336	-27.7427
	303.38	-9.99669	304.706	-27.9676
	303.754	-10.0089	305.077	-27.688
	304.125	-10.0033	305.456	-27.8769
	304.495	-9.984	305.826	-28.1706
	304.868	-10.0136	306.195	-28.2638
	305.238	-10.0173	306.571	-28.226
	305.608	-9.95472	306.945	-28.0593
	305.979	-10.0221	307.642	-28.0316
	306.353	-10.0207	308.019	-27.5075
	306.723	-10.0174	308.396	-28.6038
	307.093	-10.0202	308.767	-28.5062
	307.468	-10.0351	309.136	-28.0454
	307.837	-9.99104	309.514	-27.5449
	308.21	-10.0308	309.884	-28.3318
	308.58	-10.0449	310.255	-28.3079
	308.951	-10.0175	310.628	-28.199
	309.325	-10.0928	311.004	-27.9933
	309.698	-10.0759	311.376	-27.5898
	310.068	-10.0554	311.746	-27.926
	310.438	-10.0147	312.118	-28.0566
	310.811	-10.0775	312.49	-28.121
	311.18	-10.0824	312.869	-28.2198
	311.55	-10.0941	313.238	-27.9716
	311.922	-10.111	313.609	-28.6084
	312.294	-10.1027	313.98	-28.1556
	312.668	-10.0966	314.361	-28.2037
	313.038	-10.1211	314.73	-28.4203
	313.412	-10.0871	315.099	-28.0712
	313.782	-10.1168	315.471	-28.0354
	314.154	-10.1754	315.851	-28.0343
	314.524	-10.0645	316.22	-28.1427
	314.895	-10.166	316.592	-28.3783
	315.27	-10.1302	316.972	-27.7181
	315.645	-10.1191	317.352	-28.06
	316.016	-10.1549	317.722	-28.1029
	316.386	-10.0993	318.092	-27.7996
	316.759	-10.0999	318.471	-28.6906
	317.129	-10.1103	318.845	-28.3911
	317.499	-10.1561	319.214	-28.4655
	317.873	-10.1608	319.589	-28.5484
	318.248	-10.1524	319.966	-28.2001
	318.618	-10.1561	320.338	-27.947
	318.989	-10.1565	320.708	-28.3909
	319.364	-10.1178	321.078	-28.3933
	319.733	-10.182	321.456	-28.6188
	320.103	-10.1861	321.825	-28.3371
	320.477	-10.1671	322.196	-28.566
	320.851	-10.1917	322.572	-28.1766
	321.222	-10.1666	322.946	-28.4949
	321.592	-10.1578	323.319	-28.4605
	321.966	-10.1456	323.689	-28.4879
	322.336	-10.2454	324.064	-28.7695
	322.711	-10.1668	324.436	-28.4364
	323.082	-10.1954	324.816	-28.7636
	323.453	-10.2319	325.185	-28.1416
	323.823	-10.174	325.563	-28.6128
	324.195	-10.1298	325.932	-28.3183
	324.566	-10.1818	326.317	-27.9828
	324.936	-10.2235	326.685	-28.4559
	325.309	-10.2147	327.061	-28.8534
	325.68	-10.2129	327.432	-28.1909
	326.05	-10.2418	327.811	-28.2664
	326.423	-10.1704	328.181	-28.1034
	326.793	-10.2218	328.555	-28.3357
	327.166	-10.2293	328.927	-28.3721
	327.536	-10.2123	329.311	-28.757
	327.909	-10.2175	329.68	-28.4891
	328.278	-10.242	330.054	-28.029
	328.65	-10.2652	330.426	-28.6629
	329.02	-10.2521	330.81	-28.5226
	329.391	-10.2098	331.179	-28.6768
	329.764	-10.3026	331.55	-28.5395
	330.135	-10.1639	331.922	-28.6055
	330.505	-10.2404	332.305	-29.0092
	330.875	-10.2538	332.675	-28.6802
	331.249	-10.2096	333.044	-28.9776
	331.62	-10.2086	333.42	-28.3153
	331.99	-10.3242	333.796	-28.75
	332.363	-10.2808	334.166	-28.9777
	332.733	-10.2677	334.54	-28.9186
	333.103	-10.3587	334.92	-28.856
	333.477	-10.3034	335.301	-28.8624
	333.852	-10.3244	335.67	-28.9833
	334.223	-10.3143	336.039	-28.6464
	334.593	-10.3056	336.421	-28.5559
	334.966	-10.3082	336.8	-28.9025
	335.337	-10.3188	337.169	-28.3975
	335.71	-10.3039	337.541	-28.6248
	336.081	-10.3181	337.92	-28.516
	336.452	-10.3019	338.293	-28.8281
	336.824	-10.3489	338.664	-28.6102
	337.197	-10.327	339.034	-29.0528
	337.567	-10.3242	339.416	-28.3875
	337.937	-10.3496	339.793	-29.5327
	338.312	-10.3185	340.163	-28.6685
	338.682	-10.3484	340.534	-28.9133
	339.053	-10.3597	340.916	-28.2237
	339.425	-10.3409	341.29	-28.6196
	339.797	-10.3609	341.661	-29.0569
	340.171	-10.3971	342.031	-28.8171
	340.542	-10.3639	342.412	-28.9554
	340.916	-10.3207	342.783	-29.2222
	341.285	-10.4009	343.153	-28.5775
	341.661	-10.4098	343.526	-28.9255
	342.031	-10.4131	343.904	-29.1078
	342.405	-10.3021	344.71	-28.8288
	342.775	-10.3981	345.079	-29.1294
	343.148	-10.3466	345.46	-29.2172
	343.518	-10.3487	345.83	-28.0358
	343.888	-10.3784	346.199	-29.0609
	344.26	-10.405	346.573	-29.0088
	344.631	-10.3651	346.947	-29.2292
	345.001	-10.3676	347.319	-28.5591
	345.374	-10.3401	347.688	-29.1038
	345.747	-10.3902	348.064	-29.1813
	346.133	-10.4116	348.435	-28.732
	346.503	-10.4024	348.817	-29.04
	346.875	-10.3171	349.186	-28.5281
	347.248	-10.3783	349.563	-29.0425
	347.619	-10.3862	349.933	-29.258
	347.989	-10.3956	350.318	-29.121
	348.363	-10.3915	350.688	-29.0555
	348.734	-10.4142	351.061	-28.8078
	349.105	-10.3558	351.433	-29.1556
	349.478	-10.4186	351.815	-29.1661
	349.852	-10.4102	352.185	-29.0308
	350.226	-10.4283	352.56	-28.8364
	350.596	-10.3672	352.928	-28.3474
	350.971	-10.3789	353.311	-28.4628
	351.341	-10.3854	353.68	-28.9729
	351.714	-10.42	354.052	-28.7911
	352.085	-10.415	354.423	-29.2151
	352.459	-10.3734	354.803	-28.8216
	352.829	-10.443	355.172	-29.3957
	353.201	-10.4114	355.543	-29.0723
	353.571	-10.4101	355.925	-29.2496
	353.942	-10.3812	356.317	-29.273
	354.315	-10.447	356.687	-28.8903
	354.685	-10.4569	357.062	-28.8038
	355.055	-10.447	357.433	-29.0772
	355.429	-10.4348	357.817	-29.115
	355.803	-10.3924	358.186	-28.8397
	356.175	-10.423	358.563	-29.3641
	356.545	-10.4766	358.932	-29.2513
	356.917	-10.436	359.314	-28.8852
	357.287	-10.37	359.683	-29.4576
	357.661	-10.468	360.058	-28.8221
	358.032	-10.4344	360.429	-28.9456
	358.829	-10.4761	360.81	-28.783
	359.202	-10.4822	361.179	-29.0805
	359.572	-10.4651	361.551	-29.4906
	359.943	-10.3985	361.924	-29.044
	360.318	-10.3821	362.31	-28.9303
	360.687	-10.5033	362.68	-29.135
	361.058	-10.4213	363.052	-29.2778
	361.431	-10.3591	363.424	-29.2945
	361.804	-10.3491	363.802	-29.2824
	362.175	-10.3353	364.172	-29.2815
	362.546	-10.3151	364.541	-28.8835
	362.918	-10.3299	364.923	-29.1056
	363.289	-10.3334	365.305	-29.5348
	363.661	-10.2612	365.675	-29.1705
	364.031	-10.2684	366.045	-29.2674
	364.404	-10.2918	366.425	-28.612
	364.776	-10.1645	366.805	-28.5439
	365.15	-10.2495	367.175	-28.953
	365.52	-10.2465	367.546	-28.7117
	365.889	-10.2651	367.926	-28.883
	366.264	-10.2456	368.31	-28.4051
	366.633	-10.2828	368.679	-28.2873
	367.005	-10.208	369.049	-28.4476
	367.379	-10.2166	369.425	-28.3435
	367.753	-10.2109	369.807	-28.8391
	368.123	-10.2157	370.177	-29.0044
	368.494	-10.2576	370.548	-28.2505
	368.869	-10.2666	370.927	-28.8311
	369.24	-10.2503	371.316	-28.1828
	369.61	-10.2324	371.685	-28.6582
	369.985	-10.2103	372.063	-28.5615
	370.361	-10.2306	372.434	-28.7167
	370.731	-10.1824	372.813	-28.5361
	371.101	-10.2835	373.183	-28.4937
	371.477	-10.2813	373.559	-28.6143
	371.849	-10.2931	373.929	-28.3852
	372.224	-10.2187	374.314	-28.5334
	372.594	-10.3076	374.684	-28.3751
	372.967	-10.2183	375.058	-28.6857
	373.336	-10.2242	375.428	-28.3454
	373.711	-10.2396	375.811	-28.4818
	374.082	-10.2101	376.18	-28.2547
	374.452	-10.3161	376.551	-28.5856
	374.824	-10.2444	376.927	-28.9322
	375.196	-10.2778	377.312	-28.0085
	375.567	-10.1815	377.682	-28.343
	375.937	-10.2517	378.056	-28.8068
	376.31	-10.2688	378.426	-28.0019
	376.679	-10.2486	378.805	-28.6233
	377.05	-10.2067	379.176	-28.439
	377.426	-10.3397	379.547	-28.5201
	377.796	-10.2818	379.927	-28.2298
	378.169	-10.3005	380.314	-28.4421
	378.539	-10.1967	380.684	-28.6526
	378.914	-10.2995	381.058	-28.9321
	379.285	-10.3097	381.429	-28.1198
	379.658	-10.2948	381.808	-28.5648
	380.029	-10.2582	382.178	-28.8232
	380.398	-10.302	382.548	-28.7258
	380.774	-10.3178	382.926	-28.9675
	381.148	-10.325	383.313	-28.5309
	381.519	-10.3173	383.683	-28.3642
	381.889	-10.2819	384.055	-28.5792
	382.263	-10.2846	384.426	-28.5518
	382.633	-10.3507	384.807	-28.6185
	383.003	-10.2559	385.176	-28.8519
	383.378	-10.3141	385.547	-28.4402
	383.752	-10.2975	385.928	-28.4134
	384.122	-10.3731	386.311	-28.4842
	384.493	-10.3294	386.681	-28.0196
	384.867	-10.3361	387.051	-28.8293
	385.237	-10.3639	387.426	-29.1082
	385.606	-10.3835	387.807	-28.3754
	385.98	-10.3486	388.178	-28.6211
	386.356	-10.3846	388.549	-28.5576
	386.727	-10.2967	388.928	-28.3571
	387.098	-10.3961	389.309	-28.6722
	387.472	-10.3759	389.679	-28.1146
	387.842	-10.3698	390.049	-28.6166
	388.216	-10.3252	390.426	-28.326
	388.586	-10.4284	390.808	-28.7026
	388.958	-10.3249	391.178	-28.8312
	389.333	-10.3237	391.548	-28.6286
	389.706	-10.3713	391.925	-28.818
	390.076	-10.3515	392.309	-28.7169
	390.447	-10.3187	392.679	-28.9187
	390.82	-10.3339	393.048	-28.6719
	391.19	-10.3931	393.427	-29.0747
	391.56	-10.3981	393.809	-28.5873
	391.933	-10.3561	394.179	-28.4865
	392.322	-10.4114	394.55	-28.6713
	392.691	-10.3502	394.929	-28.649
	393.061	-10.3845	395.313	-28.6951
	393.436	-10.369	395.682	-28.8021
	393.809	-10.4252	396.054	-29.2963
	394.178	-10.3438	396.427	-28.7016
	394.549	-10.3975	396.806	-28.4835
	394.922	-10.4034	397.175	-28.6463
	395.292	-10.3958	397.547	-27.9107
	395.682	-10.4517	397.928	-28.8824
	396.052	-10.4524	398.313	-28.8072
	396.426	-10.4306	398.682	-28.6539
	396.796	-10.3847	399.053	-28.7135
	397.169	-10.4084	399.428	-28.8144
	397.539	-10.367	399.81	-28.3473
	397.912	-10.4127	400.179	-28.5812
	398.282	-10.5074	400.55	-28.9939
	398.657	-10.4247	400.929	-29.0748
	399.028	-10.4374	401.314	-29.1786
	399.399	-10.427	401.683	-28.8155
	399.771	-10.3998	402.055	-28.8845
	400.142	-10.4399	402.428	-28.2885
	400.512	-10.4458	402.811	-29.0764
	400.884	-10.4072	403.181	-28.7689
	401.258	-10.4429	403.553	-28.4873
	401.629	-10.4236	403.929	-28.6412
	401.999	-10.4826	404.315	-28.5247
	402.375	-10.4959	404.684	-28.5333
	402.746	-10.4714	405.057	-28.9931
	403.117	-10.4638	405.429	-29.0182
	403.491	-10.5206	405.811	-29.3934
	403.877	-10.4573	406.18	-28.9588
	404.246	-10.5333	406.551	-29.1496
	404.617	-10.4529	406.931	-28.5975
	404.992	-10.4664	407.315	-29.0355
	405.366	-10.4756	407.684	-28.3611
	405.736	-10.4412	408.058	-28.844
	406.106	-10.4864	408.429	-28.9527
	406.48	-10.5026	408.813	-28.9617
	406.851	-10.4281	409.182	-28.559
	407.226	-10.4898	409.552	-28.9686
	407.596	-10.5073	409.931	-28.8194
	407.971	-10.4637	410.317	-28.6112
	408.341	-10.4773	410.687	-29.0592
	408.715	-10.4958	411.061	-29.2908
	409.086	-10.5465	411.433	-29.4803
	409.456	-10.4857	411.812	-29.3139
	409.829	-10.499	412.182	-28.743
	410.201	-10.4379	412.552	-28.739
	410.572	-10.4814	412.931	-29.1703
	410.942	-10.5038	413.313	-28.9143
	411.316	-10.4592	413.682	-28.7508
	411.686	-10.4713	414.051	-28.3262
	412.055	-10.5313	414.429	-28.7364
	412.429	-10.4748	414.807	-29.1339
	412.797	-10.5347	415.176	-29.3737
	413.173	-10.4828	415.546	-28.7554
	413.543	-10.5105	415.923	-28.7065
	413.917	-10.4738	416.301	-29.1878
	414.285	-10.5249	416.672	-29.1775
	414.659	-10.5084	417.042	-29.052
	415.028	-10.4818	417.423	-28.7182
	415.399	-10.5079	417.803	-29.1615
	415.772	-10.5565	418.173	-28.456
	416.141	-10.4786	418.545	-28.7841
	416.511	-10.5194	418.923	-29.0747
	416.885	-10.5432	419.299	-28.8775
	417.258	-10.5283	419.67	-28.8126
	417.627	-10.5474	420.039	-29.3068
	417.998	-10.4931	420.42	-29.0707
	418.373	-10.5064	420.796	-28.9442
	418.743	-10.5292	421.166	-29.119
	419.113	-10.5253	421.538	-29.4331
	419.487	-10.5633	421.916	-29.4153
	419.86	-10.5402	422.287	-29.28
	420.234	-10.5737	422.656	-28.852
	420.604	-10.5503	423.031	-28.895
	420.979	-10.4898	423.413	-28.6511
	421.349	-10.5366	423.783	-28.6128
	421.721	-10.5392	424.152	-28.8547
	422.091	-10.547	424.529	-29.2684
	422.466	-10.5038	424.906	-28.9822
	422.835	-10.6301	425.277	-28.8066
	423.209	-10.3766	425.647	-28.9011
	423.579	-10.4934	426.025	-29.3948
	423.95	-10.4813	426.398	-28.8603
	424.325	-10.3496	426.77	-29.2077
	424.695	-10.3325	427.142	-28.8129
	425.065	-10.3306	427.52	-28.9839
	425.438	-10.3882	427.904	-28.6905
	425.81	-10.4304	428.275	-29.1769
	426.182	-10.3581	428.644	-28.9585
	426.552	-10.4535	429.022	-29.0471
	426.924	-10.3376	429.393	-28.9422
	427.294	-10.3765	429.762	-29.2468
	427.667	-10.3844	430.134	-29.1692
	428.038	-10.3438	430.511	-29.3224
	428.412	-10.3728	430.881	-29.3971
	428.784	-10.38	431.253	-28.9304
	429.158	-10.4267	431.626	-29.2597
	429.543	-10.3372	431.995	-28.4977
	429.917	-10.3799	432.377	-29.3135
	430.287	-10.4155	432.746	-29.5392
	430.661	-10.355	433.117	-29.4769
	431.031	-10.3489	433.489	-29.0942
	431.402	-10.357	433.867	-29.1701
	431.775	-10.3327	434.236	-28.9936
	432.15	-10.3684	434.607	-28.9211
	432.521	-10.3775	434.985	-29.5808
	432.891	-10.3766	435.368	-28.9729
	433.264	-10.4071	435.736	-29.0908
	433.634	-10.4006	436.105	-28.8814
	434.005	-10.3749	436.483	-28.8319
	434.378	-10.3615	436.878	-29.0033
	434.748	-10.4294	437.25	-29.1289
	435.118	-10.3809	437.622	-29.0078
	435.494	-10.4284	437.991	-29.5302
	435.868	-10.4171	438.371	-28.8488
	436.237	-10.4328	438.741	-28.4956
	436.608	-10.3859	439.112	-28.7538
	436.982	-10.4061	439.484	-29.2098
	437.354	-10.4199	439.86	-28.7479
	437.727	-10.3705	440.229	-28.9245
	438.097	-10.4063	440.599	-29.4645
	438.484	-10.3948	440.978	-29.0775
	438.858	-10.379	441.359	-29.124
	439.233	-10.3911	441.728	-29.173
	439.603	-10.3747	442.098	-29.3372
	439.979	-10.3877	442.476	-29.0696
	440.35	-10.4071	442.848	-29.128
	440.723	-10.3991	443.217	-29.4272
	441.093	-10.3407	443.589	-29.4126
	441.466	-10.3748	443.964	-29.1285
	441.836	-10.3821	444.337	-29.3308
	442.208	-10.3637	444.706	-28.986
	442.578	-10.3959	445.08	-29.7048
	442.949	-10.3657	445.455	-28.5748
	443.321	-10.4155	445.831	-29.0815
	443.69	-10.4194	446.201	-29.1876
	444.06	-10.3766	446.577	-28.7614
	444.434	-10.3666	446.948	-29.3892
	444.809	-10.4015	447.329	-29.0735
	445.184	-10.3727	447.698	-29.2335
	445.568	-10.3976	448.071	-29.187
	445.941	-10.3754	448.442	-29.1573
	446.315	-10.2938	448.822	-29.2203
	446.685	-10.2961	449.191	-29.2719
	447.055	-10.3057	449.567	-29.5317
	447.43	-10.3392	449.936	-29.3554
	447.8	-10.3739	450.323	-29.2282
	448.173	-10.3989	450.692	-29.7285
	448.543	-10.387	451.066	-28.4241
	448.915	-10.4233	451.437	-28.8035
	449.288	-10.3733	451.82	-28.9186
	449.664	-10.4435	452.189	-29.0749
	450.034	-10.3539	452.565	-28.9825
	450.404	-10.3635	452.935	-29.3813
	450.777	-10.3176	453.317	-29.451
	451.15	-10.3379	453.687	-29.2177
	451.52	-10.3166	454.059	-28.8336
	451.889	-10.3973	454.433	-29.2802
	452.263	-10.3727	454.811	-29.516
	452.634	-10.36	455.182	-29.0936
	453.004	-10.2884	455.553	-29.4262
	453.379	-10.4317	455.93	-29.0289
	453.75	-10.363	456.317	-29.3814
	454.12	-10.3545	456.686	-29.0595
	454.496	-10.3706	457.059	-28.9207
	454.87	-10.403	457.434	-28.953
	455.239	-10.4207	457.816	-29.3365
	455.609	-10.3532	458.185	-29.1684
	455.985	-10.4057	458.557	-28.8872
	456.36	-10.3499	458.934	-29.5648
	456.734	-10.3918	459.317	-29.7148
	457.104	-10.3658	459.686	-29.3301
	457.481	-10.3882	460.057	-29.411
	457.852	-10.387	460.434	-29.3156
	458.225	-10.4407	460.813	-29.1999
	458.596	-10.4174	461.183	-29.5482
	458.971	-10.3924	461.555	-29.3603
	459.341	-10.3999	461.935	-29.0693
	459.715	-10.3969	462.314	-29.1327
	460.086	-10.439	462.684	-29.4264
	460.456	-10.3203	463.053	-29.1724
	460.829	-10.3747	463.434	-29.4488
	461.198	-10.4329	463.814	-29.3806
	461.567	-10.4188	464.183	-29.3182
	461.941	-10.431	464.555	-29.1302
	462.315	-10.3768	464.937	-29.3441
	462.684	-10.3775	465.322	-29.412
	463.054	-10.4541	465.691	-29.1496
	463.429	-10.3859	466.064	-29.1833
	463.8	-10.3871	466.436	-29.3219
	464.174	-10.4222	466.817	-29.1168
	464.544	-10.407	467.186	-29.4067
	464.917	-10.3903	467.558	-29.5062
	465.29	-10.512	467.936	-29.4304
	465.662	-10.4617	468.32	-29.6464
	466.032	-10.3582	468.69	-29.4565
	466.402	-10.3997	469.064	-29.3268
	466.776	-10.4452	469.436	-29.7011
	467.145	-10.4217	469.818	-29.3766
	467.516	-10.4226	470.187	-29.1655
	467.891	-10.3537	470.559	-29.2464
	468.265	-10.4276	470.935	-29.6472
	468.635	-10.452	471.319	-28.8636
	469.006	-10.4015	471.688	-29.398
	469.379	-10.4698	472.061	-29.5521
	469.749	-10.3844	472.434	-29.2246
	470.119	-10.3821	472.817	-29.1484
	470.495	-10.4235	473.186	-29.4288
	470.868	-10.4396	473.582	-29.2477
	471.239	-10.4336	473.957	-29.5413
	471.609	-10.4344	474.332	-29.0051
	471.985	-10.4799	474.701	-29.4344
	472.356	-10.4398	475.076	-29.0317
	472.726	-10.4775	475.447	-29.3705
	473.097	-10.4424	475.828	-29.6101
	473.47	-10.4318	476.197	-29.4575
	473.841	-10.4321	476.574	-29.6088
	474.213	-10.4481	476.943	-29.3285
	474.583	-10.5264	477.325	-29.2195
	474.953	-10.41	477.695	-29.4115
	475.338	-10.4228	478.071	-29.2955
	475.711	-10.4594	478.441	-29.5115
	476.081	-10.5056	478.826	-29.0634
	476.45	-10.4362	479.196	-29.2627
	476.824	-10.4502	479.571	-29.1834
	477.193	-10.5265	479.939	-29.0289
	477.564	-10.4722	480.321	-29.0973
	477.937	-10.4766	480.69	-28.9035
	478.31	-10.4315	481.064	-29.6567
	478.683	-10.4113	481.438	-29.4195
	479.053	-10.5063	481.834	-28.9887
	479.427	-10.4771	482.204	-29.2168
	479.796	-10.4972	482.581	-29.288
	480.169	-10.4475	482.953	-29.4241
	480.539	-10.4586	483.333	-29.4398
	480.912	-10.5318	483.702	-29.5445
	481.288	-10.4744	484.076	-29.3215
	481.661	-10.4747	484.446	-29.3598
	482.031	-10.4314	484.825	-29.1959
	482.4	-10.4481	485.195	-28.7665
	482.775	-10.5243	485.572	-29.5133
	483.145	-10.4533	485.94	-29.615
	483.515	-10.4477	486.324	-29.0907
	483.889	-10.5255	486.693	-29.0218
	484.262	-10.4988	487.069	-29.4677
	484.632	-10.4703	487.44	-29.3599
	485.003	-10.4569	487.819	-29.2313
	485.378	-10.4817	488.188	-29.7487
	485.748	-10.4814	488.562	-29.2761
	486.118	-10.4831	488.938	-29.4322
	486.494	-10.5142	489.324	-29.1365
	486.868	-10.4394	489.694	-29.3528
	487.242	-10.5104	490.064	-29.4904
	487.613	-10.4867	490.437	-29.5819
	487.988	-10.4718	490.82	-29.6188
	488.362	-10.4699	491.189	-29.3895
	488.736	-10.5671	491.562	-28.9263
	489.107	-10.4918	491.939	-29.7207
	489.482	-10.4966	492.32	-29.0195
	489.852	-10.4499	492.689	-29.6096
	490.224	-10.5001	493.062	-29.9472
	490.594	-10.5077	493.437	-29.239
	490.967	-10.5173	493.82	-29.9127
	491.338	-10.429	494.189	-29.4403
	491.711	-10.5157	494.564	-29.4458
	492.082	-10.5132	494.939	-28.9361
	492.452	-10.5317	495.325	-29.3986
	492.826	-10.4889	495.694	-29.412
	493.196	-10.5595	496.069	-29.1512
	493.567	-10.5355	496.44	-29.2769
	493.937	-10.5544	496.821	-29.6448
	494.311	-10.4661	497.19	-28.9724
	494.681	-10.5597	497.568	-29.1691
	495.052	-10.4501	497.94	-29.4803
	495.426	-10.5359	498.327	-29.6804
	495.796	-10.5168	498.696	-29.6482
	496.169	-10.5814	499.069	-29.4145
	496.538	-10.4746	499.45	-29.7822
	496.909	-10.5705	499.834	-29.718
	497.282	-10.5625	500.203	-29.9292
	497.657	-10.518	500.58	-29.1053
	498.028	-10.5452	500.951	-29.4934
	498.397	-10.5288	501.335	-29.9121
	498.772	-10.5177	501.705	-29.9015
	499.143	-10.5157	502.08	-29.8647
	499.513	-10.5481	502.452	-30.1844
	499.885	-10.5407	502.845	-29.8587
	500.26	-10.5247	503.214	-29.6096
	500.631	-10.5279	503.585	-29.4564
	501.002	-10.6002	503.963	-29.7524
	501.377	-10.4877	504.335	-29.4107
	501.747	-10.5132	504.705	-29.1819
	502.117	-10.5395	505.08	-29.4134
	502.494	-10.5939	505.481	-29.3898
	502.869	-10.5524	505.857	-29.6918
	503.239	-10.5531	506.227	-29.942
	503.609	-10.5728	506.598	-29.6342
	503.985	-10.5816	506.976	-29.7388
	504.358	-10.5579	507.349	-29.4548
	504.73	-10.5874	507.719	-29.7669
	505.1	-10.5815	508.091	-29.308
	505.475	-10.539	508.47	-29.736
	505.844	-10.5448	508.84	-29.9043
	506.218	-10.4944	509.208	-30.0716
	506.589	-10.5431	509.584	-29.8787
	506.959	-10.6075	509.959	-29.4682
	507.334	-10.5676	510.335	-29.1317
	507.707	-10.5312	510.705	-29.5431
	508.077	-10.6158	511.079	-29.7323
	508.447	-10.5874	511.451	-29.9107
	508.82	-10.6831	511.833	-29.6912
	509.19	-10.5196	512.203	-29.628
	509.562	-10.6076	512.579	-29.11
	509.938	-10.5793	512.948	-29.4595
	510.312	-10.5743	513.331	-29.8658
	510.682	-10.6392	513.701	-29.1065
	511.052	-10.5795	514.076	-29.7202
	511.425	-10.5752	514.447	-29.1606
	511.796	-10.5792	514.828	-29.5316
	512.17	-10.5784	515.197	-29.2397
	512.541	-10.5841	515.575	-28.6132
	512.915	-10.6489	515.944	-29.1115
	513.286	-10.6424	516.328	-29.1445
	513.659	-10.6457	516.698	-29.4196
	514.03	-10.64	517.07	-28.8511
	514.401	-10.5667	517.44	-28.7235
	514.775	-10.6718	517.823	-29.413
	515.145	-10.6147	518.192	-28.7006
	515.514	-10.5747	518.57	-29.1275
	515.886	-10.6206	518.942	-28.8054
	516.259	-10.5658	519.327	-28.9015
	516.628	-10.611	519.696	-28.5418
	516.999	-10.5692	520.069	-28.9291
	517.373	-10.6127	520.441	-29.1863
	517.744	-10.609	520.823	-28.673
	518.114	-10.6605	521.191	-28.8988
	518.49	-10.6517	521.565	-28.742
	518.863	-10.6116	521.942	-28.667
	519.234	-10.6451	522.327	-28.7742
	519.604	-10.6521	522.696	-28.9497
	519.98	-10.6793	523.069	-29.1315
	520.349	-10.6618	523.44	-29.1328
	520.722	-10.6589	523.823	-28.9024
	521.093	-10.6493	524.192	-29.0513
	521.463	-10.6075	524.569	-28.6979
	521.836	-10.6592	524.943	-28.9584
	522.211	-10.6432	525.326	-28.8903
	522.582	-10.6748	525.696	-28.6952
	522.953	-10.6705	526.069	-28.4664
	523.325	-10.6369	526.441	-28.5846
	523.695	-10.6881	526.822	-28.9871
	524.066	-10.6724	527.191	-29.452
	524.439	-10.6779	527.567	-28.6417
	524.814	-10.6535	527.942	-29.0873
	525.184	-10.7193	528.324	-28.8903
	525.554	-10.707	528.694	-29.3034
	525.926	-10.7164	529.068	-28.9768
	526.296	-10.6649	529.44	-29.2488
	526.669	-10.6606	529.824	-29.0973
	527.04	-10.6892	530.193	-29.0194
	527.411	-10.6472	530.57	-28.5459
	527.785	-10.6937	530.944	-29.4332
	528.159	-10.6547	531.324	-28.4204
	528.529	-10.6694	531.693	-29.1978
	528.899	-10.6782	532.067	-29.1898
	529.274	-10.626	532.442	-28.6255
	529.645	-10.7386	532.824	-28.6995
	530.016	-10.6583	533.193	-28.8326
	530.39	-10.6582	533.57	-29.164
	530.765	-10.7134	533.944	-28.9835
	531.135	-10.6914	534.327	-28.9028
	531.505	-10.7458	534.696	-28.7417
	531.88	-10.6953	535.07	-29.3924
	532.249	-10.6941	535.453	-29.1889
	532.62	-10.7002	535.835	-29.0816
	532.993	-10.7551	536.204	-28.8107
	533.367	-10.6916	536.578	-28.8396
	533.737	-10.7164	536.948	-28.812
	534.108	-10.6662	537.328	-28.9653
	534.484	-10.6903	537.697	-28.3792
	534.854	-10.7059	538.071	-29.4211
	535.227	-10.6964	538.442	-29.2364
	535.598	-10.6958	538.824	-28.6148
	535.972	-10.6763	539.193	-29.1504
	536.342	-10.7127	539.569	-29.031
	536.715	-10.698	539.944	-28.7395
	537.084	-10.6765	540.326	-29.0863
	537.455	-10.7153	540.696	-28.4281
	537.83	-10.7077	541.07	-28.8008
	538.199	-10.714	541.443	-28.8442
	538.57	-10.6865	541.827	-28.7152
	538.941	-10.7326	542.197	-28.8958
	539.317	-10.7321	542.573	-28.8174
	539.686	-10.7518	542.944	-28.6611
	540.057	-10.68	543.33	-28.9066
	540.432	-10.6737	543.699	-29.2995
	540.802	-10.711	544.073	-28.7811
	541.177	-10.6708	544.444	-28.9438
	541.548	-10.7357	544.822	-29.1953
	541.921	-10.6656	545.192	-28.269
	542.291	-10.7541	545.566	-28.6864
	542.663	-10.7418	545.945	-28.67
	543.033	-10.7291	546.323	-29.1455
	543.403	-10.6889	546.693	-28.9365
	543.776	-10.7266	547.067	-28.9641
	544.147	-10.7484	547.443	-28.7369
	544.517	-10.7696	547.818	-29.1647
	544.889	-10.7565	548.188	-29.2973
	545.262	-10.7785	548.558	-29.0577
	545.632	-10.7726	548.936	-28.411
	546.003	-10.682	549.322	-28.3555
	546.376	-10.6663	549.691	-28.8614
	546.746	-10.6252	550.064	-28.8187
	547.116	-10.7154	550.443	-29.1696
	547.492	-10.7284	550.826	-28.939
	547.866	-10.7584	551.194	-29.1635
	548.238	-10.6986	551.57	-28.1321
	548.608	-10.7193	551.945	-28.979
	548.983	-10.7853	552.324	-28.7392
	549.353	-10.7221	552.694	-28.5947
	549.727	-10.7037	553.067	-29.1035
	550.096	-10.7363	553.444	-28.5947
	550.466	-10.7396	553.824	-28.9939
	550.838	-10.6996	554.193	-28.807
	551.211	-10.7498	554.564	-28.5595
	551.581	-10.7195	554.945	-28.2084
	551.952	-10.7233	555.326	-28.7532
	552.325	-10.6778	555.696	-28.0813
	552.696	-10.7021	556.07	-28.83
	553.066	-10.6924	556.444	-29.1405
	553.44	-10.7876	556.825	-29.0651
	553.815	-10.7557	557.195	-28.5612
	554.187	-10.788	557.569	-28.8774
	554.558	-10.7373	557.94	-28.7612
	554.93	-10.7192	558.324	-28.5405
	555.301	-10.7518	558.693	-28.8061
	555.675	-10.6989	559.067	-28.6421
	556.044	-10.739	559.44	-28.6844
	556.418	-10.7015	559.824	-28.7067
	556.788	-10.7353	560.192	-28.6238
	557.16	-10.6988	560.566	-29.1723
	557.53	-10.7202	560.938	-29.2019
	557.9	-10.7261	561.324	-28.5715
	558.274	-10.7499	561.694	-28.8789
	558.645	-10.7344	562.068	-28.7035
	559.016	-10.7485	562.44	-28.7148
	559.389	-10.7295	562.824	-28.7021
	559.764	-10.7692	563.193	-28.324
	560.134	-10.753	563.567	-28.6034
	560.504	-10.7411	564.108	-29.0602
	560.877	-10.7186	564.486	-28.4627
	561.248	-10.7207	564.882	-28.7644
	561.618	-10.7462	565.251	-29.0883
	561.994	-10.7425	565.625	-28.5362
	562.367	-10.6716	565.994	-29.1775
	562.737	-10.7281	566.377	-28.777
	563.107	-10.8439	566.746	-28.6435
	563.482	-10.8104	567.118	-28.6182
	563.852	-10.7615	567.489	-28.5763
	564.226	-10.7591	567.869	-28.4398
	564.598	-10.8296	568.238	-29.3144
	564.969	-10.7785	568.615	-28.6776
	565.343	-10.8026	568.989	-28.3372
	565.716	-10.8305	569.373	-28.8909
	566.087	-10.8252	569.741	-28.868
	566.457	-10.7751	570.11	-28.7748
	566.829	-10.8235	570.486	-28.8784
	567.199	-10.7406	570.863	-29.0729
	567.569	-10.7723	571.232	-28.3692
	567.942	-10.8188	571.605	-28.7892
	568.316	-10.7269	571.982	-29.0389
	568.685	-10.8136	572.357	-28.4907
	569.056	-10.7299	572.728	-28.5741
	569.429	-10.8167	573.097	-28.9356
	569.799	-10.7859	573.477	-28.6359
	570.173	-10.8338	574.23	-28.6138
	570.543	-10.8127	574.602	-28.611
	570.912	-10.8398	574.98	-28.6936
	571.286	-10.7838	575.353	-28.7483
	571.657	-10.8477	575.723	-28.7258
	572.028	-10.8245	576.093	-28.6897
	572.397	-10.7978	576.471	-28.5023
	572.772	-10.8046	576.855	-29.1866
	573.142	-10.7823	577.23	-29.0698
	573.513	-10.8049	577.602	-28.7199
	573.887	-10.7994	577.987	-28.4301
	574.257	-10.8172	578.38	-28.1287
	574.626	-10.809	578.752	-28.5917
	575.001	-10.7886	579.127	-29.3152
	575.374	-10.8482	579.507	-29.2796
	575.744	-10.8329	579.88	-28.2719
	576.114	-10.8189	580.253	-28.725
	576.49	-10.8606	580.628	-28.9036
	576.86	-10.8539	580.998	-28.711
	577.235	-10.7953	581.383	-28.5893
	577.606	-10.8503	581.754	-28.7813
	577.98	-10.7948	582.126	-29.2246
	578.35	-10.7576	582.497	-28.8463
	578.722	-10.8037	582.877	-28.183
	579.093	-10.8728	583.246	-28.7166
	579.464	-10.8065	583.62	-28.4404
	579.839	-10.848	583.99	-28.6402
	580.211	-10.7887	584.367	-28.6782
	580.581	-10.8297	584.736	-28.7127
	580.951	-10.8398	585.106	-28.9258
	581.325	-10.8198	585.487	-28.5883
	581.695	-10.8112	585.868	-28.9729
	582.066	-10.8844	586.237	-29.2139
	582.44	-10.7843	586.609	-28.9159
	582.811	-10.8208	586.986	-28.9917
	583.185	-10.8098	587.367	-28.658
	583.555	-10.8813	587.736	-28.8833
	583.927	-10.8652	588.106	-28.2698
	584.296	-10.8039	588.483	-28.5725
	584.665	-10.8782	588.858	-28.9372
	585.035	-10.8966	589.228	-29.0656
	585.405	-10.8827	589.6	-28.9173
	585.779	-10.8931	589.979	-28.9295
	586.149	-10.8844	590.348	-28.8495
	586.519	-10.9258	590.717	-29.2105
	586.894	-10.9098	591.091	-28.5668
	587.266	-10.8622	591.472	-28.6851
	587.635	-10.8855	591.84	-29.4129
	588.005	-10.8824	592.21	-28.5912
	588.38	-10.8659	592.588	-29.3293
	588.749	-10.8477	592.962	-28.8434
	589.119	-10.8813	593.334	-28.8131
	589.493	-10.8899	593.703	-28.7136
	589.863	-10.839	594.076	-28.9111
	590.236	-10.8176	594.448	-28.8716
	590.606	-10.9044	594.829	-28.9621
	590.982	-10.8911	595.199	-29.0426
	591.352	-10.8603	595.573	-28.9246
	591.725	-10.8599	595.943	-28.9996
	592.095	-10.9052	596.325	-28.8749
	592.466	-10.8597	596.694	-29.2077
	592.838	-10.8635	597.069	-29.2824
	593.224	-10.9347	597.439	-28.9481
	593.594	-10.8961	597.823	-29.0466
	593.966	-10.8556	598.192	-28.917
	594.352	-10.8932	598.564	-28.4611
	594.725	-10.8465	598.94	-28.5472
	595.095	-10.8565	599.322	-29.1365
	595.465	-10.866	599.692	-29.029
	595.838	-10.8861	600.062	-28.9822
	596.209	-10.9109	600.437	-29.2679
	596.579	-10.9156	600.815	-28.7553
	596.949	-10.8836	601.185	-29.1943
	597.325	-10.9873	601.579	-28.6301
	597.694	-10.9535	601.949	-29.1028
	598.064	-10.9144	602.333	-28.9048
	598.439	-10.8988	602.703	-28.8248
	598.81	-10.8542	603.079	-29.2969
	599.18	-10.8787	603.45	-29.0141
	599.55	-10.8646	603.833	-28.5159
	599.924	-10.8726	604.203	-28.7185
	600.295	-10.8719	604.578	-29.3337
	600.67	-10.8893	604.947	-29.0858
	601.039	-10.8739	605.329	-28.9352
	601.41	-10.8867	605.698	-28.8824
	601.784	-10.8483	606.07	-28.607
	602.154	-10.9012	606.442	-28.8305
	602.524	-10.8837	606.823	-29.04
	602.896	-10.8819	607.192	-29.0023
	603.269	-10.8789	607.565	-28.769
	603.639	-10.9081	607.94	-29.0687
	604.009	-10.9129	608.326	-29.1499
	604.385	-10.8983	608.695	-29.0451
	604.756	-10.8706	609.067	-29.1578
	605.127	-10.8399	609.44	-28.7988
	605.501	-10.9056	609.82	-29.2015
	605.876	-10.9449	610.189	-29.064
	606.246	-10.9066	610.561	-28.7575
	606.616	-10.8948	610.94	-29.0899
	606.993	-10.9078	611.321	-28.8611
	607.364	-10.868	611.69	-28.301
	607.737	-10.8965	612.059	-28.633
	608.109	-10.9417	612.438	-28.9563
	608.484	-10.8737	612.82	-28.7614
	608.854	-10.9313	613.19	-28.6401
	609.227	-10.8976	613.562	-28.688
	609.598	-10.8572	613.94	-28.2007
	609.969	-10.8748	614.324	-29.0624
	610.342	-10.9063	614.693	-29.301
	610.716	-10.8697	615.065	-29.2034
	611.087	-10.9084	615.438	-29.0552
	611.457	-10.8852	615.819	-28.9839
	611.83	-10.9241	616.189	-29.089
	612.199	-10.9518	616.56	-28.7644
	612.57	-10.9261	616.941	-28.7765
	612.944	-10.9339	617.322	-28.7719
	613.318	-10.9371	617.69	-28.4631
	613.69	-10.9355	618.059	-29.3238
	614.061	-10.8695	618.438	-29.3126
	614.435	-10.9261	618.835	-29.1904
	614.805	-10.9034	619.205	-28.5248
	615.191	-10.898	619.582	-29.2079
	615.562	-10.988	619.953	-28.9636
	615.935	-10.9207	620.335	-28.8583
	616.306	-10.9306	620.704	-28.9587
	616.679	-10.9086	621.076	-28.2872
	617.049	-10.9081	621.447	-28.8534
	617.421	-10.9774	621.824	-28.9002
	617.793	-10.9344	622.194	-28.4634
	618.168	-10.9847	622.564	-28.8447
	618.538	-10.869	622.942	-28.6718
	618.91	-10.967	623.325	-29.3434
	619.287	-10.9729	623.694	-28.7023
	619.659	-10.9706	624.066	-29.0173
	620.03	-10.9178	624.439	-29.165
	620.401	-10.9782	624.824	-28.7768
	620.773	-10.9245	625.192	-29.2767
	621.142	-10.9692	625.588	-28.942
	621.512	-10.8921	625.962	-29.2308
	621.886	-10.9541	626.338	-28.73
	622.256	-10.909	626.707	-29.4774
	622.626	-10.9329	627.083	-28.8941
	623.003	-10.9265	627.456	-28.7886
	623.376	-11.0215	627.837	-28.9166
	623.745	-10.9979	628.207	-28.7298
	624.116	-10.9704	628.582	-28.7514
	624.49	-10.9744	628.951	-28.8357
	624.859	-10.9348	629.332	-29.0099
	625.232	-10.953	629.701	-28.4102
	625.602	-10.9931	630.076	-28.6391
	625.973	-10.9486	630.447	-29.2521
	626.347	-10.9656	630.83	-29.0546
	626.719	-10.9856	631.199	-28.7739
	627.088	-11.0114	631.575	-28.9141
	627.458	-10.999	631.944	-28.6742
	627.831	-11.0483	632.324	-29.0719
	628.2	-10.9659	632.694	-29.1355
	628.571	-10.9215	633.063	-28.7899
	628.943	-10.9642	633.44	-29.0869
	629.314	-10.9857	633.821	-29.1438
	629.687	-10.9582	634.191	-29.0804
	630.056	-10.9492	634.562	-28.7067
	630.429	-10.9495	634.942	-28.6763
	630.798	-10.9787	635.326	-29.1391
	631.173	-10.9158	635.696	-28.6191
	631.545	-10.986	636.07	-28.6666
	631.914	-10.9722	636.441	-28.697
	632.288	-10.9878	636.818	-29.0292
	632.661	-10.9034	637.187	-28.9232
	633.031	-10.9886	637.559	-29.1095
	633.402	-10.9499	637.939	-28.981
	633.776	-10.9465	638.324	-29.258
	634.145	-10.8856	638.693	-28.5968
	634.515	-10.9083	639.062	-28.6619
	634.889	-10.9223	639.44	-28.8929
	635.262	-10.9649	639.808	-28.887
	635.633	-10.9772	640.177	-28.5789
	636.009	-10.923	640.547	-28.8126
	636.384	-10.8934	640.927	-29.1644
	636.757	-10.9787	641.323	-29.0337
	637.128	-10.9632	641.692	-28.8389
	637.504	-10.9922	642.061	-29.0467
	637.879	-11.012	642.44	-28.9886
	638.249	-10.9939	642.823	-28.8605
	638.619	-10.9734	643.191	-28.7704
	638.995	-10.9362	643.563	-28.6646
	639.366	-10.8961	643.943	-28.9207
	639.738	-10.9718	644.323	-28.841
	640.109	-10.9667	644.692	-28.7691
	640.484	-10.9601	645.062	-28.9794
	640.853	-11.0051	645.441	-28.4982
	641.226	-10.9436	645.823	-29.0637
	641.595	-10.9608	646.193	-28.9413
	641.965	-10.9641	646.562	-29.1827
	642.339	-10.993	646.942	-29.2232
	642.709	-10.9621	647.324	-28.9186
	643.079	-10.9489	647.693	-28.8671
	643.451	-11.034	648.062	-29.0167
	643.825	-10.9903	648.441	-28.4798
	644.196	-10.9705	648.823	-29.0324
	644.565	-10.9458	649.192	-28.9049
	644.938	-10.9695	649.564	-29.3778
	645.309	-11.0255	649.941	-28.872
	645.683	-10.9691	650.326	-29.0871
	646.053	-10.9606	650.694	-28.7135
	646.426	-10.9494	651.064	-29.4825
	646.796	-10.9729	651.441	-29.1587
	647.17	-10.9726	651.822	-29.2915
	647.54	-10.9889	652.191	-28.782
	647.909	-10.9532	652.562	-28.9231
	648.283	-10.9877	652.939	-28.7582
	648.654	-10.9791	653.321	-29.3598
	649.024	-10.9777	653.691	-28.7349
	649.398	-11.0052	654.06	-29.1339
	649.77	-11.0003	654.442	-28.8941
	650.14	-10.9622	654.824	-28.9153
	650.51	-10.9464	655.194	-28.5842
	650.883	-11.0023	655.566	-28.9771
	651.252	-10.9656	655.944	-29.0936
	651.623	-10.986	656.331	-28.9022
	651.997	-10.9982	656.7	-28.5124
	652.37	-10.9908	657.075	-28.7156
	652.742	-11.0276	657.445	-28.7745
	653.113	-11.0149	657.827	-29.1225
	653.487	-10.995	658.196	-29.1495
	653.856	-10.9682	658.57	-29.0402
	654.229	-11.0273	658.944	-29.213
	654.602	-11.074	659.332	-28.9223
	654.973	-10.9923	659.702	-28.7535
	655.345	-10.9784	660.076	-28.9356
	655.718	-10.9917	660.447	-29.1748
	656.088	-10.9895	660.829	-28.7444
	656.458	-11.0146	661.197	-28.283
	656.831	-11.0019	661.572	-28.9266
	657.201	-10.9719	661.945	-29.0071
	657.57	-11.0353	662.327	-28.8706
	657.944	-10.992	662.697	-29.0529
	658.312	-11.0341	663.07	-28.9481
	658.687	-10.9946	663.442	-28.9573
	659.058	-11.0126	663.823	-28.8084
	659.432	-11.0145	664.193	-29.225
	659.802	-11.0236	664.564	-29.1416
	660.176	-11.0097	664.942	-29.204
	660.548	-11.0161	665.329	-28.8125
	660.917	-10.9743	665.698	-28.9386
	661.29	-11.0405	666.071	-29.1903
	661.662	-10.9891	666.443	-28.2685
	662.032	-11.0168	666.826	-29.0557
	662.402	-11.0145	667.196	-28.6965
	662.775	-11.0301	667.568	-29.1685
	663.146	-10.9936	667.946	-29.1611
	663.517	-11.0158	668.329	-29.3723
	663.891	-11.0932	668.698	-29.6353
	664.261	-11.0171	669.071	-29.0828
	664.631	-11.0326	669.443	-28.6065
	665.008	-11.0625	669.822	-29.0253
	665.381	-11.0277	670.192	-28.8024
	665.756	-11.0482	670.563	-28.7947
	666.132	-11.0011	670.942	-28.6848
	666.511	-11.0282	671.328	-28.7497
	666.883	-11.0066	671.697	-29.2378
	667.254	-11.0292	672.071	-29.2843
	667.626	-11.0219	672.443	-29.4922
	667.997	-11.0387	672.823	-28.8212
	668.369	-11.1126	673.193	-28.966
	668.758	-11.0344	673.561	-29.0867
	669.144	-11.0431	673.938	-29.1114
	669.52	-11.0467	674.317	-28.6736
	669.897	-11.0589	674.686	-29.1174
	670.28	-11.0459	675.057	-29.1593
	670.652	-11.0588	675.435	-29.356
	671.023	-11.0205	675.807	-28.8007
	671.394	-11.0633	676.177	-28.8965
	671.767	-11.072	676.549	-28.665
	672.141	-11.1108	676.929	-28.9504
	672.512	-10.9876	677.301	-29.1724
	672.882	-11.1081	677.67	-29.0955
	673.252	-11.077	678.043	-29.7171
	673.624	-11.0379	678.422	-28.5779
	673.995	-11.0576	678.792	-29.1533
	674.369	-11.1107	679.162	-28.9353
	674.742	-11.0746	679.539	-29.0664
	675.112	-11.0384	679.915	-28.4946
	675.487	-11.042	680.287	-28.7483
	675.857	-11.1038	680.657	-28.7473
	676.229	-11.1249	681.033	-28.0959
	676.601	-11.1374	681.403	-29.5647
	676.972	-11.1214	681.772	-28.9446
	677.359	-11.1323	682.145	-29.0441
	677.744	-11.0717	682.515	-29.2254
	678.119	-11.0311	682.894	-29.0204
	678.51	-11.1295	683.266	-29.5802
			683.638	-29.1417
			684.006	-29.3319
			684.387	-29.0975
			684.757	-28.8398
			685.128	-28.8728
			685.5	-28.838
			685.878	-28.932
			686.248	-28.3128
			686.617	-29.3718
			687.009	-29.3009
			687.388	-28.9965
			687.758	-28.9878
			688.13	-28.8494
			688.5	-29.2986
			688.878	-28.6438
			689.247	-29.218
			689.616	-29.0511
			689.992	-29.1987
			690.371	-29.1437
			690.74	-29.2853
			691.109	-29.3736
			691.486	-29.3311
			691.859	-28.8341
			692.228	-29.6104
			692.601	-28.849
			692.979	-29.128
			693.35	-28.9997
			693.719	-29.1434
			694.092	-28.9942
			694.466	-29.2686
			694.845	-28.9783
			695.214	-29.0627
			695.589	-28.8018
			695.961	-29.4559
			696.342	-28.535
			696.711	-28.8757
			697.085	-29.004
			697.457	-28.7721
			697.839	-29.3879
			698.208	-29.0552
			698.581	-29.3081
			698.95	-28.9821
			699.333	-28.5379
			699.702	-28.9297
			700.076	-29.3011
			700.448	-28.6795
			700.825	-28.9044
			701.195	-29.2462
			701.567	-29.0472
			701.945	-29.1554
			702.327	-28.6152
			702.696	-29.0247
			703.066	-29.1852
			703.451	-29.1125
			703.831	-29.4232
			704.2	-28.9876
			704.574	-29.0667
			704.948	-28.8533
			705.333	-29.2701
			705.702	-29.4347
			706.077	-28.9561
			706.448	-28.8152
			706.825	-29.4288
			707.195	-29.2124
			707.567	-29.2608
			707.947	-28.9929
			708.331	-29.3082
			708.7	-28.9396
			709.074	-28.8892
			709.446	-28.9729
			709.827	-28.9093
			710.196	-29.0584
			710.565	-28.8752
			710.943	-29.3705
			711.327	-28.9433
			711.697	-29.0967
			712.066	-29.6767
			712.447	-29.2764
			712.83	-28.9219
			713.199	-29.0536
			713.573	-28.9288
			713.948	-29.0931
			714.333	-29.504
			714.703	-29.6233
			715.074	-29.237
			715.46	-29.5149
			715.846	-28.8724
			716.223	-28.9584
			716.6	-28.9235
			716.98	-29.4062
			717.357	-29.65
			718.149	-29.2297
			718.523	-29.2411
			718.897	-29.2967
			719.269	-28.7427
			719.643	-29.0366
			720.011	-29.0511
			720.392	-29.2543
			720.76	-29.491
			721.133	-28.9816
			721.504	-29.297
			721.884	-29.4759
			722.257	-29.0055
			722.637	-28.7709
			723.008	-29.0406

## Sheet: Fig. 2a
	GC-MS retention time (min)	DEA pretreatment liquor after hydrolysis		GC-MS retention time (min)	NaOH pretreatment liquor after hydrolysis			Products	Yield (%)-DEA pretreatment liquor after hydrolysis	Yield (%)-NaOH pretreatment liquor after hydrolysis
	2.08888	171392		2.08878	185537			C1	-	0.6
	2.09047	173175		2.09037	183836			A1	1.2	-
	2.09205	170885		2.09195	182072			A2	2.6	1.2
	2.09365	175364		2.09355	179708			A3	0.3	0.4
	2.09523	175239		2.09513	185686			A4	2.0	0.6
	2.09682	171881		2.09672	186350			A5	2.0	0.8
	2.0984	180721		2.0983	187232			C2	-	0.8
	2.1	184957		2.0999	186566			A6	0.4	-
	2.10158	181535		2.10148	178503			A7	0.7	0.9
	2.10317	185000		2.10307	186957			A8	3.2	-
	2.10475	185319		2.10465	188267			A9	0.8	-
	2.10635	187651		2.10625	193738			A10	0.3	1.0
	2.10793	186231		2.10783	192947			A11	0.8	-
	2.10952	190924		2.10942	193015			Others	1.3	0.5
	2.11112	183768		2.111	195341
	2.1127	189209		2.1126	206456
	2.11428	185697		2.11418	199569
	2.11587	192093		2.11577	200806
	2.11747	186580		2.11737	199984
	2.11905	202907		2.11895	200155
	2.12063	225282		2.12053	198605
	2.12222	233106		2.12212	202235
	2.12382	234464		2.12372	204632
	2.1254	233551		2.1253	207002
	2.12698	228444		2.12688	199347
	2.12858	242008		2.12847	200544
	2.13017	237836		2.13007	198159
	2.13175	245045		2.13165	197857
	2.13333	240786		2.13323	198745
	2.13493	237268		2.13483	195388
	2.13652	240688		2.13642	204980
	2.1381	231659		2.138	197156
	2.13968	236721		2.13958	194644
	2.14128	235938		2.14118	198089
	2.14287	236147		2.14277	194471
	2.14445	227320		2.14435	193821
	2.14605	231019		2.14593	197299
	2.14763	226668		2.14753	192330
	2.14922	230438		2.14912	190070
	2.1508	226388		2.1507	192263
	2.1524	223086		2.1523	187435
	2.15398	228609		2.15388	183908
	2.15557	225080		2.15547	189641
	2.15715	230460		2.15705	185232
	2.15875	220148		2.15865	184278
	2.16033	221582		2.16023	180851
	2.16192	219410		2.16182	177171
	2.16352	217149		2.1634	183671
	2.1651	472882		2.165	178166
	2.16668	549091		2.16658	179569
	2.16827	596832		2.16817	176872
	2.16987	630312		2.16977	171642
	2.17145	659117		2.17135	181827
	2.17303	686155		2.17293	172997
	2.17462	696020		2.17452	173196
	2.17622	726162		2.17612	178342
	2.1778	763378		2.1777	176926
	2.17938	782305		2.17928	172677
	2.18098	809262		2.18087	171507
	2.18257	816358		2.18247	174680
	2.18415	823444		2.18405	170295
	2.18573	857437		2.18563	169913
	2.18733	880960		2.18723	174991
	2.18892	892006		2.18882	172483
	2.1905	901068		2.1904	175795
	2.19208	934768		2.19198	170428
	2.19368	955418		2.19358	171805
	2.19527	992329		2.19517	172999
	2.19685	985751		2.19675	173242
	2.19845	1000664		2.19833	170483
	2.20003	1024439		2.19993	175797
	2.20162	1031076		2.20152	169007
	2.2032	1059361		2.2031	174245
	2.2048	1076738		2.2047	173703
	2.20638	1077286		2.20628	169683
	2.20797	1104293		2.20787	175216
	2.20955	1134022		2.20945	171750
	2.21115	1134686		2.21105	174071
	2.21273	1149563		2.21263	168463
	2.21432	1157804		2.21422	172271
	2.21592	1161012		2.2158	171858
	2.2175	1179047		2.2174	176428
	2.21908	1206447		2.21898	179645
	2.22067	1222995		2.22057	175725
	2.22227	1233800		2.22217	175033
	2.22385	1231480		2.22375	174001
	2.22543	1242735		2.22533	174858
	2.22702	1262863		2.22692	172089
	2.22862	1268231		2.22852	176700
	2.2302	1274050		2.2301	174755
	2.23178	1265346		2.23168	172897
	2.23338	1313144		2.23327	177371
	2.23497	1319294		2.23487	184849
	2.23655	1335038		2.23645	167782
	2.23813	1351373		2.23803	174141
	2.23973	1351053		2.23963	172701
	2.24132	1356966		2.24122	174355
	2.2429	1363001		2.2428	169612
	2.24448	1391710		2.24438	166892
	2.24608	1403977		2.24598	172456
	2.24767	1412866		2.24757	169217
	2.24925	1418965		2.24915	169402
	2.25085	1405857		2.25073	165160
	2.25243	1433508		2.25233	171199
	2.25402	1458832		2.25392	172798
	2.2556	1443052		2.2555	173120
	2.2572	1468139		2.25708	169826
	2.25878	1482073		2.25868	161695
	2.26037	1487474		2.26027	169719
	2.26195	1506620		2.26185	166987
	2.26355	1503217		2.26345	168653
	2.26513	1516080		2.26503	167977
	2.26672	1543247		2.26662	169830
	2.26832	1530021		2.2682	166569
	2.2699	1557239		2.2698	165743
	2.27148	1567856		2.27138	166142
	2.27307	1596500		2.27297	166616
	2.27467	1572796		2.27455	166218
	2.27625	1571095		2.27615	170247
	2.27783	1577920		2.27773	164610
	2.27942	1597336		2.27932	169441
	2.28102	1599988		2.28092	168469
	2.2826	1618139		2.2825	165888
	2.28418	1595557		2.28408	161432
	2.28577	1609160		2.28567	166635
	2.28737	1676070		2.28727	165713
	2.28895	1625830		2.28885	168612
	2.29053	1631021		2.29043	167147
	2.29213	1605755		2.29202	166590
	2.29372	1642754		2.29362	166126
	2.2953	1692615		2.2952	158266
	2.29688	1657047		2.29678	161090
	2.29848	1706911		2.29838	163063
	2.30007	1720770		2.29997	161858
	2.30165	1695755		2.30155	157359
	2.30323	1703491		2.30313	159822
	2.30483	1701710		2.30473	155606
	2.30642	1729636		2.30632	157039
	2.308	1728520		2.3079	160890
	2.3096	1794979		2.30948	154737
	2.31118	1743238		2.31108	148165
	2.31277	1743220		2.31267	149778
	2.31435	1755653		2.31425	155173
	2.31595	1761643		2.31585	147708
	2.31753	1766832		2.31743	146632
	2.31912	1790606		2.31902	145149
	2.3207	1819448		2.3206	146697
	2.3223	1770846		2.3222	142115
	2.32388	1797587		2.32378	144118
	2.32547	1784447		2.32537	144850
	2.32707	1796293		2.32695	138593
	2.32865	1815526		2.32855	142213
	2.33023	1832172		2.33013	140717
	2.33182	1795500		2.33172	143379
	2.33342	1837359		2.33332	141001
	2.335	1853224		2.3349	146225
	2.33658	1861584		2.33648	152813
	2.33817	1868934		2.33807	143122
	2.33977	1916565		2.33967	145725
	2.34135	1902985		2.34125	149816
	2.34293	1886154		2.34283	145455
	2.34453	1924635		2.34442	151122
	2.34612	1906517		2.34602	146855
	2.3477	1908940		2.3476	150613
	2.34928	1942915		2.34918	150687
	2.35088	1914979		2.35078	155684
	2.35247	1964153		2.35237	155479
	2.35405	1956956		2.35395	150780
	2.35563	1969026		2.35553	146259
	2.35723	1951011		2.35713	147160
	2.35882	1953166		2.35872	151451
	2.3604	1961466		2.3603	153169
	2.362	1822237		2.36188	149788
	2.36358	1112591		2.36348	155463
	2.36517	811279		2.36507	148700
	2.36675	758589		2.36665	151815
	2.36835	732952		2.36825	151832
	2.36993	731990		2.36983	151421
	2.37152	721610		2.37142	150409
	2.3731	719257		2.373	151548
	2.3747	731869		2.3746	148729
	2.37628	709618		2.37618	149368
	2.37787	703641		2.37777	143277
	2.37947	698031		2.37935	144344
	2.38105	691555		2.38095	142940
	2.38263	666946		2.38253	139059
	2.38422	663331		2.38412	135636
	2.38582	639434		2.38572	145255
	2.3874	622322		2.3873	145590
	2.38898	622826		2.38888	141204
	2.39057	603321		2.39047	140659
	2.39217	574372		2.39207	138894
	2.39375	560976		2.39365	132861
	2.39533	542721		2.39523	135249
	2.39693	532483		2.39682	136617
	2.39852	526240		2.39842	135212
	2.4001	516741		2.4	132375
	2.40168	519111		2.40158	134942
	2.40328	501210		2.40318	132090
	2.40487	507930		2.40477	124145
	2.40645	499569		2.40635	134623
	2.40803	486055		2.40793	132920
	2.40963	474932		2.40953	132189
	2.41122	473140		2.41112	133164
	2.4128	463822		2.4127	130412
	2.4144	464743		2.41428	125929
	2.41598	464551		2.41588	132796
	2.41757	462890		2.41747	133543
	2.41915	444954		2.41905	128408
	2.42075	437111		2.42065	130462
	2.42233	432677		2.42223	130281
	2.42392	421493		2.42382	126259
	2.4255	419293		2.4254	131564
	2.4271	416458		2.427	132048
	2.42868	406546		2.42858	130561
	2.43027	408856		2.43017	127882
	2.43187	397267		2.43175	129356
	2.43345	393170		2.43335	125517
	2.43503	395162		2.43493	127642
	2.43662	382933		2.43652	133971
	2.43822	378534		2.4381	124438
	2.4398	378542		2.4397	123553
	2.44138	377444		2.44128	123649
	2.44297	374971		2.44287	127686
	2.44457	379492		2.44447	125170
	2.44615	374951		2.44605	121282
	2.44773	373566		2.44763	125421
	2.44933	357649		2.44922	126306
	2.45092	356950		2.45082	122864
	2.4525	346818		2.4524	121347
	2.45408	354886		2.45398	118338
	2.45568	338559		2.45557	116619
	2.45727	344365		2.45717	119050
	2.45885	341426		2.45875	120356
	2.46043	335188		2.46033	117858
	2.46203	337869		2.46193	119826
	2.46362	325311		2.46352	117278
	2.4652	326500		2.4651	124815
	2.46678	324803		2.46668	127560
	2.46838	317608		2.46828	138293
	2.46997	329171		2.46987	154978
	2.47155	315622		2.47145	167923
	2.47315	320742		2.47303	194256
	2.47473	315843		2.47463	208424
	2.47632	315892		2.47622	221253
	2.4779	317809		2.4778	226400
	2.4795	306431		2.4794	236269
	2.48108	300534		2.48098	251370
	2.48267	300543		2.48257	250463
	2.48425	306846		2.48415	256654
	2.48585	302748		2.48575	260175
	2.48743	305367		2.48733	259192
	2.48902	304202		2.48892	270328
	2.49062	293155		2.4905	263188
	2.4922	299064		2.4921	273977
	2.49378	292657		2.49368	268757
	2.49537	289567		2.49527	280393
	2.49697	292849		2.49687	285515
	2.49855	284650		2.49845	278944
	2.50013	285072		2.50003	282672
	2.50172	287236		2.50162	287517
	2.50332	280408		2.50322	291179
	2.5049	277432		2.5048	297242
	2.50648	281808		2.50638	296058
	2.50808	265741		2.50797	304410
	2.50967	270515		2.50957	306944
	2.51125	272262		2.51115	322112
	2.51283	264788		2.51273	315463
	2.51443	260966		2.51433	312982
	2.51602	268977		2.51592	334715
	2.5176	260408		2.5175	335656
	2.51918	260881		2.51908	337451
	2.52078	267619		2.52068	342645
	2.52237	264101		2.52227	339337
	2.52395	262148		2.52385	345324
	2.52555	259699		2.52543	354195
	2.52713	248212		2.52703	355112
	2.52872	251915		2.52862	362532
	2.5303	243011		2.5302	361747
	2.5319	243273		2.5318	366827
	2.53348	250028		2.53338	365983
	2.53507	239576		2.53497	370817
	2.53665	238069		2.53655	368352
	2.53825	238673		2.53815	371302
	2.53983	232883		2.53973	364671
	2.54142	236084		2.54132	361115
	2.54302	231246		2.5429	368171
	2.5446	232358		2.5445	367886
	2.54618	227227		2.54608	364879
	2.54777	229172		2.54767	355063
	2.54937	228035		2.54927	350686
	2.55095	232441		2.55085	343991
	2.55253	225854		2.55243	342057
	2.55412	222311		2.55402	340484
	2.55572	217796		2.55562	338904
	2.5573	221665		2.5572	329418
	2.55888	217541		2.55878	335112
	2.56048	214524		2.56037	323693
	2.56207	212880		2.56197	318305
	2.56365	213322		2.56355	305586
	2.56523	212163		2.56513	303157
	2.56683	211883		2.56673	297362
	2.56842	211009		2.56832	287064
	2.57	211588		2.5699	285122
	2.57158	207981		2.57148	281670
	2.57318	204741		2.57308	280017
	2.57477	208564		2.57467	271829
	2.57635	209608		2.57625	255804
	2.57795	201778		2.57783	263937
	2.57953	199948		2.57943	255020
	2.58112	199676		2.58102	259225
	2.5827	201399		2.5826	257995
	2.5843	196493		2.5842	245993
	2.58588	196163		2.58578	238000
	2.58747	204742		2.58737	246220
	2.58905	201056		2.58895	237962
	2.59065	199025		2.59055	235245
	2.59223	203622		2.59213	236217
	2.59382	199721		2.59372	230885
	2.59542	199997		2.5953	224896
	2.597	195988		2.5969	218650
	2.59858	194761		2.59848	219463
	2.60017	200299		2.60007	218914
	2.60177	201705		2.60167	219462
	2.60335	196816		2.60325	215383
	2.60493	198597		2.60483	212798
	2.60652	193343		2.60642	212225
	2.60812	195663		2.60802	209907
	2.6097	191950		2.6096	201231
	2.61128	198478		2.61118	203875
	2.61287	186317		2.61277	199808
	2.61447	195270		2.61437	197620
	2.61605	195812		2.61595	190773
	2.61763	187552		2.61753	192422
	2.61923	191374		2.61912	190290
	2.62082	187667		2.62072	185935
	2.6224	188575		2.6223	188311
	2.62398	182947		2.62388	183074
	2.62558	187145		2.62548	180214
	2.62717	174483		2.62707	178064
	2.62875	183224		2.62865	180397
	2.63033	187124		2.63023	175593
	2.63193	173028		2.63183	180399
	2.63352	168024		2.63342	173128
	2.6351	171376		2.635	175026
	2.6367	171841		2.63658	172264
	2.63828	166808		2.63818	167822
	2.63987	166850		2.63977	172017
	2.64145	164924		2.64135	165945
	2.64305	164689		2.64295	165195
	2.64463	165157		2.64453	171524
	2.64622	164964		2.64612	172095
	2.6478	160071		2.6477	170664
	2.6494	164719		2.6493	169261
	2.65098	161822		2.65088	167681
	2.65257	159741		2.65247	166479
	2.65417	161062		2.65405	161417
	2.65575	153328		2.65565	161905
	2.65733	158392		2.65723	158695
	2.65892	156058		2.65882	162570
	2.66052	160353		2.66042	160546
	2.6621	154082		2.662	156790
	2.66368	148298		2.66358	159039
	2.66527	156254		2.66517	156663
	2.66687	156861		2.66677	151003
	2.66845	152579		2.66835	159501
	2.67003	157926		2.66993	157459
	2.67163	151336		2.67152	148268
	2.67322	151774		2.67312	153015
	2.6748	150296		2.6747	151636
	2.67638	147584		2.67628	152104
	2.67798	147688		2.67788	144541
	2.67957	152352		2.67947	143124
	2.68115	147730		2.68105	141103
	2.68273	146736		2.68263	143436
	2.68433	145661		2.68423	142471
	2.68592	145130		2.68582	137446
	2.6875	141996		2.6874	142665
	2.6891	144626		2.68898	147590
	2.69068	148315		2.69058	144529
	2.69227	142462		2.69217	140895
	2.69385	145556		2.69375	142555
	2.69545	138924		2.69535	139277
	2.69703	140439		2.69693	134760
	2.69862	140420		2.69852	139035
	2.7002	138125		2.7001	140083
	2.7018	135542		2.7017	132565
	2.70338	141042		2.70328	139213
	2.70497	136316		2.70487	136679
	2.70657	140102		2.70645	134121
	2.70815	137500		2.70805	135373
	2.70973	139523		2.70963	132765
	2.71132	140724		2.71122	131844
	2.71292	140013		2.71282	136854
	2.7145	139659		2.7144	131979
	2.71608	134017		2.71598	129206
	2.71767	132615		2.71757	129342
	2.71927	133370		2.71917	127309
	2.72085	133358		2.72075	131766
	2.72243	138964		2.72233	129965
	2.72403	135996		2.72392	125515
	2.72562	131369		2.72552	129019
	2.7272	130564		2.7271	131617
	2.72878	128040		2.72868	121794
	2.73038	129864		2.73028	123629
	2.73197	128824		2.73187	119982
	2.73355	123215		2.73345	126167
	2.73513	129293		2.73503	120662
	2.73673	129387		2.73663	124086
	2.73832	131042		2.73822	125749
	2.7399	135057		2.7398	121019
	2.7415	133783		2.74138	121621
	2.74308	127907		2.74298	121228
	2.74467	130317		2.74457	119941
	2.74625	123636		2.74615	119454
	2.74785	127556		2.74775	121442
	2.74943	130082		2.74933	120573
	2.75102	132175		2.75092	121794
	2.7526	130938		2.7525	122071
	2.7542	132445		2.7541	114881
	2.75578	130352		2.75568	119332
	2.75737	129956		2.75727	117185
	2.75897	132304		2.75885	118904
	2.76055	134134		2.76045	116344
	2.76213	130177		2.76203	116600
	2.76372	136444		2.76362	114277
	2.76532	132827		2.76522	117988
	2.7669	133512		2.7668	114295
	2.76848	131643		2.76838	114907
	2.77007	129987		2.76997	118639
	2.77167	129721		2.77157	118854
	2.77325	136182		2.77315	113537
	2.77483	128863		2.77473	114416
	2.77643	127623		2.77632	114404
	2.77802	130597		2.77792	115624
	2.7796	125170		2.7795	111919
	2.78118	125430		2.78108	112125
	2.78278	128587		2.78267	114762
	2.78437	125146		2.78427	110075
	2.78595	123490		2.78585	118072
	2.78753	124689		2.78743	112283
	2.78913	126063		2.78903	109207
	2.79072	126570		2.79062	110530
	2.7923	122528		2.7922	112775
	2.79388	126301		2.79378	109084
	2.79548	121394		2.79538	105621
	2.79707	122670		2.79697	103250
	2.79865	120725		2.79855	110305
	2.80025	116231		2.80013	108342
	2.80183	124647		2.80173	109587
	2.80342	115304		2.80332	107525
	2.805	118569		2.8049	107389
	2.8066	115383		2.8065	109427
	2.80818	115646		2.80808	107591
	2.80977	118022		2.80967	106064
	2.81135	113480		2.81125	106006
	2.81295	114898		2.81285	109925
	2.81453	115619		2.81443	109131
	2.81612	118024		2.81602	109293
	2.81772	116461		2.8176	105415
	2.8193	114897		2.8192	110029
	2.82088	116958		2.82078	106063
	2.82247	112226		2.82237	102480
	2.82407	115737		2.82397	106334
	2.82565	111593		2.82555	102861
	2.82723	112996		2.82713	107033
	2.82882	115007		2.82872	106182
	2.83042	112610		2.83032	103852
	2.832	113118		2.8319	109905
	2.83358	114036		2.83348	107703
	2.83518	113628		2.83507	110908
	2.83677	114413		2.83667	103805
	2.83835	107692		2.83825	105714
	2.83993	109256		2.83983	108329
	2.84153	113199		2.84143	109568
	2.84312	111754		2.84302	105743
	2.8447	110339		2.8446	103886
	2.84628	111841		2.84618	106547
	2.84788	109177		2.84778	107253
	2.84947	114535		2.84937	106076
	2.85105	113960		2.85095	101614
	2.85265	108947		2.85253	105010
	2.85423	110379		2.85413	109028
	2.85582	112749		2.85572	106277
	2.8574	112035		2.8573	109158
	2.859	111900		2.8589	105180
	2.86058	111550		2.86048	101744
	2.86217	107139		2.86207	102786
	2.86375	105646		2.86365	106011
	2.86535	114924		2.86525	105710
	2.86693	112262		2.86683	101857
	2.86852	104662		2.86842	102004
	2.87012	110461		2.87	106290
	2.8717	108489		2.8716	105511
	2.87328	104847		2.87318	98838
	2.87487	103771		2.87477	102280
	2.87647	106036		2.87637	100508
	2.87805	108928		2.87795	101284
	2.87963	112593		2.87953	104639
	2.88122	110048		2.88112	99099
	2.88282	108353		2.88272	99774
	2.8844	101854		2.8843	104111
	2.88598	106270		2.88588	106881
	2.88758	107902		2.88747	101143
	2.88917	106026		2.88907	99804
	2.89075	107228		2.89065	99097
	2.89233	105922		2.89223	101475
	2.89393	111296		2.89383	100530
	2.89552	114849		2.89542	101910
	2.8971	119168		2.897	101410
	2.89868	117956		2.89858	102817
	2.90028	124656		2.90018	101842
	2.90187	130516		2.90177	97805
	2.90345	135437		2.90335	100445
	2.90505	139034		2.90493	101449
	2.90663	133693		2.90653	97473
	2.90822	142549		2.90812	102786
	2.9098	144933		2.9097	98395
	2.9114	142828		2.9113	103133
	2.91298	143915		2.91288	99820
	2.91457	137547		2.91447	103473
	2.91615	140283		2.91605	99748
	2.91775	138195		2.91765	97843
	2.91933	141227		2.91923	99968
	2.92092	142319		2.92082	101863
	2.92252	139787		2.9224	103246
	2.9241	137723		2.924	100291
	2.92568	135304		2.92558	98419
	2.92727	132021		2.92717	100544
	2.92887	128682		2.92877	99414
	2.93045	133822		2.93035	99202
	2.93203	130702		2.93193	99819
	2.93362	126323		2.93352	97970
	2.93522	123382		2.93512	97624
	2.9368	126756		2.9367	102743
	2.93838	123875		2.93828	99747
	2.93997	121237		2.93987	101174
	2.94157	121547		2.94147	94746
	2.94315	121480		2.94305	97414
	2.94473	118099		2.94463	97754
	2.94633	117894		2.94623	95941
	2.94792	112507		2.94782	95807
	2.9495	114350		2.9494	98319
	2.95108	110679		2.95098	96779
	2.95268	118364		2.95258	99601
	2.95427	116277		2.95417	96971
	2.95585	110993		2.95575	97229
	2.95743	112647		2.95733	99068
	2.95903	107358		2.95893	99033
	2.96062	112595		2.96052	98265
	2.9622	109930		2.9621	96676
	2.9638	109204		2.96368	101825
	2.96538	108578		2.96528	100370
	2.96697	109083		2.96687	101420
	2.96855	107954		2.96845	93674
	2.97015	107580		2.97005	100231
	2.97173	106860		2.97163	99558
	2.97332	105981		2.97322	96858
	2.9749	109061		2.9748	101322
	2.9765	104801		2.9764	101754
	2.97808	105212		2.97798	99620
	2.97967	108193		2.97957	102826
	2.98127	130803		2.98115	101351
	2.98285	169313		2.98275	101799
	2.98443	191893		2.98433	102185
	2.98602	214166		2.98592	100155
	2.98762	213318		2.98752	102445
	2.9892	208609		2.9891	96621
	2.99078	217434		2.99068	97887
	2.99237	216027		2.99227	99793
	2.99397	215063		2.99387	97930
	2.99555	216077		2.99545	99910
	2.99713	211268		2.99703	96347
	2.99873	204713		2.99862	92498
	3.00032	200178		3.00022	96794
	3.0019	200092		3.0018	99438
	3.00348	201137		3.00338	96750
	3.00508	190970		3.00498	96930
	3.00667	187188		3.00657	95858
	3.00825	187020		3.00815	94372
	3.00983	182219		3.00973	93134
	3.01143	183488		3.01133	93053
	3.01302	178671		3.01292	94438
	3.0146	172032		3.0145	95486
	3.0162	169062		3.01608	91907
	3.01778	168164		3.01768	92631
	3.01937	167707		3.01927	96176
	3.02095	167125		3.02085	92565
	3.02255	158886		3.02245	93339
	3.02413	158658		3.02403	93933
	3.02572	154364		3.02562	93234
	3.0273	155257		3.0272	96531
	3.0289	152201		3.0288	91826
	3.03048	152990		3.03038	93548
	3.03207	146010		3.03197	95376
	3.03367	149982		3.03355	93465
	3.03525	145859		3.03515	94422
	3.03683	144242		3.03673	93340
	3.03842	145090		3.03832	94097
	3.04002	143447		3.03992	96446
	3.0416	137809		3.0415	97118
	3.04318	142907		3.04308	95831
	3.04477	138975		3.04467	99837
	3.04637	136978		3.04627	94541
	3.04795	137779		3.04785	99489
	3.04953	134974		3.04943	99366
	3.05113	131152		3.05102	100516
	3.05272	134300		3.05262	97564
	3.0543	133667		3.0542	108001
	3.05588	133951		3.05578	103063
	3.05748	132911		3.05738	105265
	3.05907	131846		3.05897	110769
	3.06065	126087		3.06055	111843
	3.06223	130051		3.06213	119683
	3.06383	125750		3.06373	113061
	3.06542	124974		3.06532	114429
	3.067	119864		3.0669	122247
	3.0686	121223		3.06848	127281
	3.07018	119429		3.07008	129302
	3.07177	115369		3.07167	131859
	3.07335	116025		3.07325	134516
	3.07495	111625		3.07485	144584
	3.07653	109782		3.07643	136674
	3.07812	112611		3.07802	145068
	3.0797	117599		3.0796	149368
	3.0813	109168		3.0812	147308
	3.08288	109742		3.08278	153225
	3.08447	107732		3.08437	153363
	3.08607	112191		3.08595	159946
	3.08765	107643		3.08755	160132
	3.08923	113502		3.08913	169782
	3.09082	109013		3.09072	190967
	3.09242	110170		3.09232	210943
	3.094	108944		3.0939	238753
	3.09558	110230		3.09548	257810
	3.09717	112232		3.09707	282253
	3.09877	107479		3.09867	307116
	3.10035	113196		3.10025	350751
	3.10193	113630		3.10183	381220
	3.10353	117609		3.10342	420795
	3.10512	118693		3.10502	460397
	3.1067	116587		3.1066	520911
	3.10828	119390		3.10818	575628
	3.10988	122073		3.10977	644176
	3.11147	129241		3.11137	716033
	3.11305	127831		3.11295	787066
	3.11463	133562		3.11453	871603
	3.11623	132152		3.11613	952978
	3.11782	136023		3.11772	1049704
	3.1194	139565		3.1193	1126174
	3.12098	139903		3.12088	1205326
	3.12258	141381		3.12248	1298439
	3.12417	142900		3.12407	1402587
	3.12575	146427		3.12565	1481531
	3.12735	144444		3.12723	1605587
	3.12893	146318		3.12883	1680631
	3.13052	145029		3.13042	1787448
	3.1321	143834		3.132	1884783
	3.1337	143200		3.1336	1959646
	3.13528	139647		3.13518	2068721
	3.13687	134879		3.13677	2166844
	3.13845	135874		3.13835	2277945
	3.14005	133957		3.13995	2352436
	3.14163	133384		3.14153	2449234
	3.14322	132530		3.14312	2556293
	3.14482	131905		3.1447	2630023
	3.1464	126394		3.1463	2718818
	3.14798	128744		3.14788	2835987
	3.14957	118829		3.14947	2900452
	3.15117	121341		3.15107	2989278
	3.15275	119013		3.15265	3118859
	3.15433	119116		3.15423	3223081
	3.15592	119953		3.15582	3294823
	3.15752	114181		3.15742	3364949
	3.1591	115819		3.159	3447119
	3.16068	115455		3.16058	3608884
	3.16228	118894		3.16217	3614130
	3.16387	113801		3.16377	3756364
	3.16545	118870		3.16535	3872827
	3.16703	113974		3.16693	3936828
	3.16863	114636		3.16853	4014267
	3.17022	115689		3.17012	4115113
	3.1718	115411		3.1717	4146935
	3.17338	115775		3.17328	4268916
	3.17498	113505		3.17488	4303981
	3.17657	111484		3.17647	4448333
	3.17815	114309		3.17805	4542895
	3.17975	115296		3.17963	4512421
	3.18133	111684		3.18123	4484185
	3.18292	116347		3.18282	4154885
	3.1845	112299		3.1844	3523927
	3.1861	112554		3.186	2479494
	3.18768	115563		3.18758	1467166
	3.18927	113237		3.18917	823947
	3.19085	113828		3.19075	526600
	3.19245	116393		3.19235	403074
	3.19403	110491		3.19393	358574
	3.19562	108044		3.19552	339798
	3.19722	115088		3.1971	331290
	3.1988	108819		3.1987	323069
	3.20038	113738		3.20028	316060
	3.20197	113791		3.20187	307105
	3.20357	114305		3.20347	312390
	3.20515	112237		3.20505	302801
	3.20673	114318		3.20663	292817
	3.20832	114996		3.20822	293127
	3.20992	113237		3.20982	288232
	3.2115	112605		3.2114	286922
	3.21308	112533		3.21298	279443
	3.21468	111498		3.21457	272951
	3.21627	111448		3.21617	270716
	3.21785	112354		3.21775	264941
	3.21943	111348		3.21933	266639
	3.22103	106438		3.22093	257696
	3.22262	112304		3.22252	257514
	3.2242	113578		3.2241	256338
	3.22578	107828		3.22568	254077
	3.22738	108761		3.22728	243490
	3.22897	107666		3.22887	242251
	3.23055	108144		3.23045	246187
	3.23215	112925		3.23203	243135
	3.23373	110401		3.23363	244690
	3.23532	109953		3.23522	238612
	3.2369	110342		3.2368	237111
	3.2385	111837		3.2384	242303
	3.24008	106743		3.23998	234936
	3.24167	114909		3.24157	242407
	3.24325	113701		3.24315	243638
	3.24485	114141		3.24475	246448
	3.24643	110575		3.24633	244385
	3.24802	113345		3.24792	240144
	3.24962	112426		3.2495	242787
	3.2512	108405		3.2511	251562
	3.25278	111218		3.25268	243566
	3.25437	110198		3.25427	246571
	3.25597	110597		3.25587	242598
	3.25755	110351		3.25745	244599
	3.25913	111438		3.25903	236571
	3.26072	109855		3.26062	240489
	3.26232	108564		3.26222	234823
	3.2639	105023		3.2638	236779
	3.26548	103920		3.26538	229848
	3.26707	107793		3.26697	228560
	3.26867	105838		3.26857	223529
	3.27025	106939		3.27015	221080
	3.27183	109742		3.27173	225266
	3.27343	109699		3.27333	219388
	3.27502	111693		3.27492	213428
	3.2766	108559		3.2765	224803
	3.27818	109094		3.27808	210128
	3.27978	106201		3.27968	211708
	3.28137	106283		3.28127	207047
	3.28295	106723		3.28285	206556
	3.28453	107621		3.28443	202461
	3.28613	104799		3.28603	208043
	3.28772	108784		3.28762	209833
	3.2893	112697		3.2892	208295
	3.2909	113513		3.29078	209508
	3.29248	107379		3.29238	200723
	3.29407	106847		3.29397	208560
	3.29565	109984		3.29555	200247
	3.29725	110906		3.29715	203475
	3.29883	112346		3.29873	208346
	3.30042	111715		3.30032	206242
	3.302	109845		3.3019	206776
	3.3036	113001		3.3035	205975
	3.30518	111334		3.30508	206690
	3.30677	110775		3.30667	206696
	3.30837	114127		3.30825	211553
	3.30995	109818		3.30985	215561
	3.31153	109764		3.31143	208049
	3.31312	108625		3.31302	207328
	3.31472	110192		3.31462	209618
	3.3163	116132		3.3162	211803
	3.31788	108120		3.31778	208664
	3.31947	110345		3.31937	210927
	3.32107	115714		3.32097	214332
	3.32265	115447		3.32255	204393
	3.32423	117076		3.32413	206658
	3.32583	116592		3.32572	204638
	3.32742	121217		3.32732	204976
	3.329	117315		3.3289	206882
	3.33058	128178		3.33048	201485
	3.33218	123930		3.33208	200152
	3.33377	122883		3.33367	196898
	3.33535	125498		3.33525	195256
	3.33693	123763		3.33683	199384
	3.33853	126514		3.33843	188251
	3.34012	127199		3.34002	192558
	3.3417	133089		3.3416	190864
	3.3433	129290		3.34318	188520
	3.34488	129776		3.34478	194299
	3.34647	130992		3.34637	184646
	3.34805	133957		3.34795	187357
	3.34965	126067		3.34955	180341
	3.35123	127028		3.35113	183259
	3.35282	130150		3.35272	186081
	3.3544	130418		3.3543	176445
	3.356	131688		3.3559	173666
	3.35758	128361		3.35748	176334
	3.35917	125773		3.35907	177418
	3.36077	122830		3.36065	173788
	3.36235	121156		3.36225	173960
	3.36393	115523		3.36383	167544
	3.36552	119596		3.36542	175771
	3.36712	123375		3.36702	168631
	3.3687	122333		3.3686	170496
	3.37028	114765		3.37018	170463
	3.37187	118057		3.37177	168403
	3.37347	117233		3.37337	170779
	3.37505	115350		3.37495	167922
	3.37663	116932		3.37653	164351
	3.37823	112063		3.37812	168102
	3.37982	113717		3.37972	168279
	3.3814	110898		3.3813	164785
	3.38298	115156		3.38288	163417
	3.38458	117885		3.38448	168411
	3.38617	111100		3.38607	160024
	3.38775	112414		3.38765	165191
	3.38933	108511		3.38923	156811
	3.39093	107382		3.39083	159166
	3.39252	111420		3.39242	161472
	3.3941	110343		3.394	157661
	3.3957	109702		3.39558	156254
	3.39728	115145		3.39718	164448
	3.39887	108854		3.39877	159910
	3.40045	108570		3.40035	158524
	3.40205	113059		3.40195	157750
	3.40363	112573		3.40353	157998
	3.40522	111049		3.40512	158002
	3.4068	112515		3.4067	158741
	3.4084	111504		3.4083	157979
	3.40998	108843		3.40988	158368
	3.41157	110234		3.41147	163558
	3.41317	105667		3.41305	162472
	3.41475	107901		3.41465	155696
	3.41633	109976		3.41623	154838
	3.41792	112269		3.41782	153305
	3.41952	109954		3.41942	153947
	3.4211	110792		3.421	156639
	3.42268	105935		3.42258	154311
	3.42427	103450		3.42417	161002
	3.42587	106301		3.42577	166936
	3.42745	102252		3.42735	175174
	3.42903	104514		3.42893	194532
	3.43063	101345		3.43052	207788
	3.43222	106029		3.43212	230055
	3.4338	103800		3.4337	248566
	3.43538	104417		3.43528	268940
	3.43698	100519		3.43687	294184
	3.43857	98674		3.43847	314774
	3.44015	104198		3.44005	343872
	3.44173	102345		3.44163	361596
	3.44333	96529		3.44323	385098
	3.44492	97676		3.44482	399386
	3.4465	97377		3.4464	425793
	3.44808	98735		3.44798	447014
	3.44968	96630		3.44958	460292
	3.45127	103520		3.45117	475970
	3.45285	94904		3.45275	490819
	3.45445	95594		3.45433	499791
	3.45603	99407		3.45593	521837
	3.45762	99588		3.45752	528629
	3.4592	95523		3.4591	540329
	3.4608	96269		3.4607	552009
	3.46238	98697		3.46228	547851
	3.46397	100540		3.46387	556927
	3.46555	94541		3.46545	561984
	3.46715	92954		3.46705	567648
	3.46873	97539		3.46863	565557
	3.47032	94211		3.47022	579051
	3.47192	97053		3.4718	579139
	3.4735	98206		3.4734	581871
	3.47508	100744		3.47498	602086
	3.47667	93479		3.47657	588876
	3.47827	96888		3.47817	591862
	3.47985	94816		3.47975	595755
	3.48143	94956		3.48133	610493
	3.48302	93568		3.48292	604554
	3.48462	90404		3.48452	595028
	3.4862	97504		3.4861	609474
	3.48778	95934		3.48768	609010
	3.48938	95527		3.48927	614293
	3.49097	94656		3.49087	611826
	3.49255	92143		3.49245	611842
	3.49413	88475		3.49403	612205
	3.49573	93323		3.49563	618148
	3.49732	90902		3.49722	636762
	3.4989	92368		3.4988	639089
	3.50048	89728		3.50038	636109
	3.50208	91051		3.50198	626757
	3.50367	92385		3.50357	630659
	3.50525	94211		3.50515	631937
	3.50685	92122		3.50673	642239
	3.50843	91083		3.50833	644033
	3.51002	94407		3.50992	641627
	3.5116	87099		3.5115	639931
	3.5132	93911		3.5131	641994
	3.51478	95124		3.51468	648519
	3.51637	92879		3.51627	636342
	3.51795	92498		3.51785	669640
	3.51955	95199		3.51945	648758
	3.52113	96319		3.52103	648289
	3.52272	91361		3.52262	655396
	3.52432	89077		3.5242	657027
	3.5259	93774		3.5258	658392
	3.52748	90523		3.52738	642505
	3.52907	88688		3.52897	659011
	3.53067	93388		3.53057	660404
	3.53225	90980		3.53215	654009
	3.53383	90332		3.53373	645919
	3.53542	90164		3.53532	656562
	3.53702	88156		3.53692	658374
	3.5386	93830		3.5385	664972
	3.54018	90149		3.54008	659126
	3.54178	89916		3.54167	681116
	3.54337	90898		3.54327	656606
	3.54495	89850		3.54485	670431
	3.54653	86979		3.54643	677594
	3.54813	88581		3.54803	665419
	3.54972	90883		3.54962	668933
	3.5513	93187		3.5512	659455
	3.55288	89587		3.55278	675061
	3.55448	93907		3.55438	672714
	3.55607	90316		3.55597	683905
	3.55765	91814		3.55755	664743
	3.55925	91498		3.55913	680329
	3.56083	89563		3.56073	673753
	3.56242	93243		3.56232	665476
	3.564	91576		3.5639	672332
	3.5656	92557		3.5655	677340
	3.56718	87264		3.56708	685566
	3.56877	87120		3.56867	678871
	3.57035	93243		3.57025	683913
	3.57195	87323		3.57185	682521
	3.57353	82426		3.57343	690386
	3.57512	84978		3.57502	682845
	3.57672	84988		3.5766	675233
	3.5783	89621		3.5782	683467
	3.57988	86480		3.57978	691530
	3.58147	86107		3.58137	677284
	3.58307	85967		3.58297	689973
	3.58465	86194		3.58455	694436
	3.58623	84980		3.58613	684633
	3.58782	84003		3.58772	685481
	3.58942	83404		3.58932	692468
	3.591	85872		3.5909	674391
	3.59258	82111		3.59248	685317
	3.59418	85185		3.59407	688598
	3.59577	83231		3.59567	699724
	3.59735	85510		3.59725	701560
	3.59893	80449		3.59883	694058
	3.60053	79372		3.60043	697725
	3.60212	83750		3.60202	712592
	3.6037	83522		3.6036	702923
	3.60528	83289		3.60518	712925
	3.60688	82968		3.60678	715369
	3.60847	81122		3.60837	707994
	3.61005	82331		3.60995	714221
	3.61163	85511		3.61153	722156
	3.61323	81876		3.61313	717728
	3.61482	82047		3.61472	706785
	3.6164	85469		3.6163	702266
	3.618	83604		3.61788	714321
	3.61958	86218		3.61948	704402
	3.62117	83363		3.62107	712345
	3.62275	84938		3.62265	731694
	3.62435	84232		3.62425	719077
	3.62593	87823		3.62583	719250
	3.62752	87615		3.62742	705860
	3.6291	87278		3.629	715260
	3.6307	90483		3.6306	730665
	3.63228	91453		3.63218	729393
	3.63387	94103		3.63377	722837
	3.63547	91119		3.63535	724389
	3.63705	100164		3.63695	723154
	3.63863	97290		3.63853	744348
	3.64022	96839		3.64012	722770
	3.64182	97556		3.64172	725814
	3.6434	98538		3.6433	725473
	3.64498	99000		3.64488	724755
	3.64657	101854		3.64647	748024
	3.64817	105106		3.64807	738232
	3.64975	105375		3.64965	728703
	3.65133	103956		3.65123	736465
	3.65293	103542		3.65282	723540
	3.65452	102926		3.65442	721343
	3.6561	101193		3.656	734149
	3.65768	100388		3.65758	736000
	3.65928	98066		3.65918	733682
	3.66087	102876		3.66077	713865
	3.66245	98410		3.66235	725228
	3.66403	91818		3.66393	740055
	3.66563	93531		3.66553	731532
	3.66722	96729		3.66712	729610
	3.6688	90417		3.6687	748945
	3.6704	90731		3.67028	730583
	3.67198	92353		3.67188	746566
	3.67357	92951		3.67347	739187
	3.67515	87930		3.67505	733934
	3.67675	90805		3.67665	752407
	3.67833	85758		3.67823	740669
	3.67992	87212		3.67982	730746
	3.6815	86585		3.6814	753656
	3.6831	84935		3.683	741641
	3.68468	88382		3.68458	746180
	3.68627	89853		3.68617	752954
	3.68787	85554		3.68775	765845
	3.68945	89038		3.68935	761295
	3.69103	87989		3.69093	752361
	3.69262	88719		3.69252	756988
	3.69422	92437		3.69412	750896
	3.6958	90097		3.6957	744528
	3.69738	93471		3.69728	753617
	3.69897	91994		3.69887	760570
	3.70057	93263		3.70047	727927
	3.70215	95753		3.70205	771858
	3.70373	95613		3.70363	751741
	3.70533	97612		3.70522	747681
	3.70692	100403		3.70682	744045
	3.7085	103797		3.7084	742600
	3.71008	104083		3.70998	750631
	3.71168	103963		3.71158	747848
	3.71327	110021		3.71317	762075
	3.71485	110108		3.71475	761825
	3.71643	104846		3.71633	758527
	3.71803	107191		3.71793	756668
	3.71962	109598		3.71952	767749
	3.7212	108584		3.7211	754878
	3.7228	108653		3.72268	767516
	3.72438	107239		3.72428	776359
	3.72597	110430		3.72587	781069
	3.72755	99555		3.72745	781800
	3.72915	103733		3.72905	781700
	3.73073	98882		3.73063	788990
	3.73232	96193		3.73222	804338
	3.7339	93860		3.7338	792740
	3.7355	92976		3.7354	792924
	3.73708	92581		3.73698	792271
	3.73867	92605		3.73857	799903
	3.74027	87969		3.74015	832339
	3.74185	90408		3.74175	810481
	3.74343	86122		3.74333	817363
	3.74502	88509		3.74492	812266
	3.74662	87545		3.74652	799403
	3.7482	86526		3.7481	810329
	3.74978	85679		3.74968	822023
	3.75137	82582		3.75127	821562
	3.75297	85246		3.75287	808032
	3.75455	85248		3.75445	821534
	3.75613	85708		3.75603	822223
	3.75773	84251		3.75762	813527
	3.75932	81354		3.75922	819728
	3.7609	84458		3.7608	804870
	3.76248	80834		3.76238	814623
	3.76408	81911		3.76397	816612
	3.76567	87190		3.76557	820914
	3.76725	85258		3.76715	827794
	3.76883	81678		3.76873	813057
	3.77043	87952		3.77033	811076
	3.77202	86465		3.77192	810622
	3.7736	86962		3.7735	833743
	3.7752	91437		3.77508	807720
	3.77678	85953		3.77668	821463
	3.77837	86294		3.77827	816701
	3.77995	89489		3.77985	810134
	3.78155	91709		3.78143	813984
	3.78313	92344		3.78303	810164
	3.78472	89400		3.78462	806676
	3.7863	88141		3.7862	799473
	3.7879	91351		3.7878	811895
	3.78948	88577		3.78938	810806
	3.79107	91106		3.79097	811338
	3.79265	96613		3.79255	823652
	3.79425	89073		3.79415	797018
	3.79583	93188		3.79573	808119
	3.79742	93048		3.79732	804359
	3.79902	94768		3.7989	814070
	3.8006	97604		3.8005	807546
	3.80218	95168		3.80208	807905
	3.80377	98052		3.80367	807110
	3.80537	94496		3.80527	843614
	3.80695	94801		3.80685	839909
	3.80853	94119		3.80843	817274
	3.81012	95981		3.81002	837070
	3.81172	96499		3.81162	809776
	3.8133	97028		3.8132	822697
	3.81488	95418		3.81478	847615
	3.81648	92548		3.81637	827831
	3.81807	92814		3.81797	836062
	3.81965	93959		3.81955	844565
	3.82123	89271		3.82113	830102
	3.82283	87812		3.82273	845631
	3.82442	89343		3.82432	847297
	3.826	91068		3.8259	851324
	3.82758	90980		3.82748	851717
	3.82918	91059		3.82908	866254
	3.83077	83613		3.83067	893938
	3.83235	84787		3.83225	912840
	3.83395	87473		3.83383	925697
	3.83553	85289		3.83543	988981
	3.83712	84168		3.83702	1024025
	3.8387	84294		3.8386	1125596
	3.8403	81703		3.8402	1222632
	3.84188	79339		3.84178	1358000
	3.84347	84499		3.84337	1469537
	3.84505	80966		3.84495	1632523
	3.84665	87887		3.84655	1778987
	3.84823	87291		3.84813	1941092
	3.84982	82488		3.84972	2094260
	3.85142	79446		3.8513	2274619
	3.853	79333		3.8529	2415633
	3.85458	87070		3.85448	2568388
	3.85617	85777		3.85607	2710035
	3.85777	83424		3.85767	2825330
	3.85935	86151		3.85925	2931643
	3.86093	86400		3.86083	3086110
	3.86252	84151		3.86242	3149522
	3.86412	83400		3.86402	3297739
	3.8657	87921		3.8656	3380510
	3.86728	89952		3.86718	3498908
	3.86888	90369		3.86877	3548745
	3.87047	88067		3.87037	3641228
	3.87205	86795		3.87195	3705475
	3.87363	93053		3.87353	3779236
	3.87523	87684		3.87513	3874574
	3.87682	88601		3.87672	3908166
	3.8784	88179		3.8783	3956277
	3.87998	86601		3.87988	4048899
	3.88158	89475		3.88148	4051915
	3.88317	85519		3.88307	4147641
	3.88475	90156		3.88465	4140895
	3.88635	90894		3.88623	4146146
	3.88793	83855		3.88783	4176687
	3.88952	88024		3.88942	4220167
	3.8911	86027		3.891	4136114
	3.8927	84806		3.8926	4076524
	3.89428	88201		3.89418	4013983
	3.89587	85966		3.89577	3857548
	3.89745	87477		3.89735	3704127
	3.89905	87825		3.89895	3549968
	3.90063	87608		3.90053	3251850
	3.90222	89705		3.90212	3112028
	3.90382	94137		3.9037	2867021
	3.9054	98473		3.9053	2722517
	3.90698	105732		3.90688	2544039
	3.90857	120933		3.90847	2416023
	3.91017	133983		3.91007	2319849
	3.91175	153990		3.91165	2252489
	3.91333	182113		3.91323	2174380
	3.91492	219919		3.91482	2122691
	3.91652	254891		3.91642	2089444
	3.9181	309731		3.918	2055090
	3.91968	376780		3.91958	2007263
	3.92128	442219		3.92117	2001688
	3.92287	527192		3.92277	1976692
	3.92445	620185		3.92435	1962899
	3.92603	729073		3.92593	1999141
	3.92763	847482		3.92753	2020833
	3.92922	963797		3.92912	2037309
	3.9308	1107623		3.9307	2053092
	3.93238	1235801		3.93228	2130977
	3.93398	1404266		3.93388	2199940
	3.93557	1547907		3.93547	2224562
	3.93715	1680259		3.93705	2279921
	3.93873	1828120		3.93863	2381791
	3.94033	1992966		3.94023	2444423
	3.94192	2174544		3.94182	2560864
	3.9435	2346727		3.9434	2628534
	3.9451	2509059		3.94498	2709417
	3.94668	2670145		3.94658	2832963
	3.94827	2823213		3.94817	2866812
	3.94985	2928143		3.94975	2981497
	3.95145	3025144		3.95135	3079519
	3.95303	3175971		3.95293	3119377
	3.95462	3236366		3.95452	3201959
	3.9562	3228181		3.9561	3266025
	3.9578	3274566		3.9577	3299243
	3.95938	3325305		3.95928	3340785
	3.96097	3318687		3.96087	3351520
	3.96257	3297143		3.96245	3359197
	3.96415	3186337		3.96405	3333947
	3.96573	3038422		3.96563	3280258
	3.96732	2818629		3.96722	3214696
	3.96892	2607280		3.96882	3083951
	3.9705	2388391		3.9704	2921526
	3.97208	2073668		3.97198	2750510
	3.97367	1861862		3.97357	2558167
	3.97527	1642995		3.97517	2366401
	3.97685	1455676		3.97675	2177865
	3.97843	1297647		3.97833	1961059
	3.98003	1139850		3.97992	1777538
	3.98162	964318		3.98152	1636900
	3.9832	831734		3.9831	1517045
	3.98478	743782		3.98468	1392036
	3.98638	687856		3.98628	1301140
	3.98797	607442		3.98787	1236598
	3.98955	574550		3.98945	1204292
	3.99113	548824		3.99103	1153261
	3.99273	537802		3.99263	1117170
	3.99432	542587		3.99422	1115047
	3.9959	663521		3.9958	1107460
	3.9975	894049		3.99738	1082376
	3.99908	1133434		3.99898	1085366
	4.00067	1352421		4.00057	1060062
	4.00225	1545539		4.00215	1046434
	4.00385	1680914		4.00375	1034969
	4.00543	1802147		4.00533	1051281
	4.00702	1864238		4.00692	1026789
	4.0086	1925574		4.0085	1001576
	4.0102	2002696		4.0101	1014632
	4.01178	2014465		4.01168	1012806
	4.01337	2005900		4.01327	986151
	4.01497	2048278		4.01485	986147
	4.01655	2030279		4.01645	973329
	4.01813	2038900		4.01803	979405
	4.01972	2043255		4.01962	983533
	4.02132	2015906		4.02122	989394
	4.0229	1975851		4.0228	970727
	4.02448	1955847		4.02438	976428
	4.02607	1954709		4.02597	960954
	4.02767	1952267		4.02757	963441
	4.02925	1917373		4.02915	966207
	4.03083	1870772		4.03073	971467
	4.03243	1846873		4.03232	978193
	4.03402	1825414		4.03392	968818
	4.0356	1769740		4.0355	982334
	4.03718	1743211		4.03708	975137
	4.03878	1732602		4.03868	988146
	4.04037	1665839		4.04027	994326
	4.04195	1631096		4.04185	989211
	4.04353	1587318		4.04343	1010812
	4.04513	1554031		4.04503	1008025
	4.04672	1525726		4.04662	1007323
	4.0483	1475391		4.0482	1015595
	4.0499	1443285		4.04978	998540
	4.05148	1394408		4.05138	1018148
	4.05307	1351813		4.05297	1008553
	4.05465	1267935		4.05455	1009914
	4.05625	1247315		4.05615	1019734
	4.05783	1174259		4.05773	992881
	4.05942	1111635		4.05932	972020
	4.061	1078400		4.0609	969367
	4.0626	1017018		4.0625	956844
	4.06418	962769		4.06408	941573
	4.06577	919281		4.06567	940126
	4.06737	871873		4.06725	918445
	4.06895	805745		4.06885	917682
	4.07053	780083		4.07043	886053
	4.07212	730932		4.07202	877791
	4.07372	688402		4.07362	890180
	4.0753	667264		4.0752	887025
	4.07688	636845		4.07678	856817
	4.07847	603194		4.07837	850187
	4.08007	586469		4.07997	842206
	4.08165	559226		4.08155	845303
	4.08323	538819		4.08313	851058
	4.08483	527022		4.08472	838114
	4.08642	508926		4.08632	826139
	4.088	494026		4.0879	809345
	4.08958	489332		4.08948	824432
	4.09118	478203		4.09108	825292
	4.09277	473849		4.09267	793586
	4.09435	465663		4.09425	810709
	4.09593	450117		4.09583	802394
	4.09753	451215		4.09743	797397
	4.09912	440433		4.09902	782154
	4.1007	432001		4.1006	790778
	4.1023	421111		4.10218	777919
	4.10388	422075		4.10378	777314
	4.10547	420495		4.10537	760779
	4.10705	409154		4.10695	767322
	4.10865	402222		4.10853	767678
	4.11023	398760		4.11013	752659
	4.11182	392054		4.11172	751227
	4.1134	391081		4.1133	760462
	4.115	387004		4.1149	756907
	4.11658	383147		4.11648	746473
	4.11817	377575		4.11807	746617
	4.11975	375597		4.11965	749111
	4.12135	362039		4.12125	732479
	4.12293	380024		4.12283	725632
	4.12452	369148		4.12442	733599
	4.12612	362554		4.126	719926
	4.1277	356056		4.1276	722840
	4.12928	362384		4.12918	718728
	4.13087	352942		4.13077	706744
	4.13247	341943		4.13237	716068
	4.13405	339692		4.13395	704111
	4.13563	345426		4.13553	699820
	4.13722	338231		4.13712	698981
	4.13882	342048		4.13872	702931
	4.1404	359052		4.1403	695034
	4.14198	365968		4.14188	693060
	4.14358	374240		4.14347	697797
	4.14517	390652		4.14507	678290
	4.14675	409958		4.14665	683343
	4.14833	432594		4.14823	689370
	4.14993	462523		4.14983	672556
	4.15152	484001		4.15142	698658
	4.1531	501664		4.153	675595
	4.15468	495667		4.15458	683084
	4.15628	505187		4.15618	687210
	4.15787	490406		4.15777	683936
	4.15945	492178		4.15935	684080
	4.16105	483866		4.16093	680366
	4.16263	467357		4.16253	679428
	4.16422	436247		4.16412	667508
	4.1658	424230		4.1657	671501
	4.1674	389863		4.1673	678283
	4.16898	371996		4.16888	659097
	4.17057	342823		4.17047	651872
	4.17215	333052		4.17205	659186
	4.17375	308556		4.17365	646541
	4.17533	296579		4.17523	638584
	4.17692	273361		4.17682	632807
	4.17852	266010		4.1784	620735
	4.1801	250097		4.18	622348
	4.18168	246962		4.18158	621844
	4.18327	238138		4.18317	597630
	4.18487	227709		4.18477	590939
	4.18645	225618		4.18635	588794
	4.18803	213736		4.18793	585614
	4.18962	216263		4.18952	576534
	4.19122	210251		4.19112	576024
	4.1928	201537		4.1927	558965
	4.19438	196183		4.19428	553294
	4.19598	195603		4.19587	550480
	4.19757	184879		4.19747	538462
	4.19915	183053		4.19905	543118
	4.20073	180313		4.20063	544876
	4.20233	177912		4.20223	536443
	4.20392	175597		4.20382	518271
	4.2055	166657		4.2054	530636
	4.20708	165622		4.20698	518047
	4.20868	164967		4.20858	512579
	4.21027	158014		4.21017	514699
	4.21185	163747		4.21175	522648
	4.21345	155533		4.21333	513431
	4.21503	152450		4.21493	509444
	4.21662	152756		4.21652	491913
	4.2182	141197		4.2181	507603
	4.2198	141306		4.2197	501734
	4.22138	142720		4.22128	492311
	4.22297	135994		4.22287	493856
	4.22455	135110		4.22445	487935
	4.22615	137002		4.22605	490086
	4.22773	136453		4.22763	484915
	4.22932	133839		4.22922	479570
	4.23092	131365		4.2308	479846
	4.2325	129353		4.2324	473763
	4.23408	127013		4.23398	468845
	4.23567	122212		4.23557	465821
	4.23727	128588		4.23717	466782
	4.23885	122692		4.23875	463598
	4.24043	122647		4.24033	451653
	4.24202	125022		4.24192	454428
	4.24362	123138		4.24352	451823
	4.2452	123395		4.2451	459090
	4.24678	118618		4.24668	457387
	4.24838	117584		4.24827	449594
	4.24997	120818		4.24987	446271
	4.25155	120103		4.25145	441854
	4.25313	115060		4.25303	444706
	4.25473	119255		4.25463	434824
	4.25632	115820		4.25622	427104
	4.2579	116531		4.2578	429803
	4.25948	115631		4.25938	429213
	4.26108	114782		4.26098	425709
	4.26267	111832		4.26257	419484
	4.26425	117655		4.26415	427990
	4.26585	113103		4.26573	418888
	4.26743	112975		4.26733	412502
	4.26902	114039		4.26892	422787
	4.2706	109907		4.2705	416158
	4.2722	105753		4.27208	412994
	4.27378	111743		4.27368	419450
	4.27537	108450		4.27527	411898
	4.27695	105280		4.27685	407552
	4.27855	109967		4.27845	406916
	4.28013	108929		4.28003	399637
	4.28172	103674		4.28162	404209
	4.2833	108818		4.2832	406896
	4.2849	105570		4.2848	399149
	4.28648	98723		4.28638	401857
	4.28807	105365		4.28797	394594
	4.28967	103459		4.28955	389298
	4.29125	98323		4.29115	383963
	4.29283	97448		4.29273	392529
	4.29442	102229		4.29432	398862
	4.29602	99336		4.29592	391270
	4.2976	103539		4.2975	389982
	4.29918	96338		4.29908	378634
	4.30077	99548		4.30067	374188
	4.30237	98619		4.30227	383321
	4.30395	93126		4.30385	381056
	4.30553	96280		4.30543	382465
	4.30713	99879		4.30702	371978
	4.30872	94705		4.30862	377140
	4.3103	96612		4.3102	371288
	4.31188	99291		4.31178	370543
	4.31348	99025		4.31338	372366
	4.31507	108279		4.31497	363602
	4.31665	104250		4.31655	376241
	4.31823	106110		4.31813	367512
	4.31983	106403		4.31973	357123
	4.32142	111944		4.32132	355027
	4.323	108037		4.3229	370778
	4.3246	111772		4.32448	362733
	4.32618	118313		4.32608	367654
	4.32777	115789		4.32767	358717
	4.32935	119555		4.32925	357681
	4.33095	119814		4.33085	357313
	4.33253	120429		4.33243	346295
	4.33412	120451		4.33402	353334
	4.3357	121689		4.3356	353216
	4.3373	119812		4.3372	352422
	4.33888	120155		4.33878	350781
	4.34047	121402		4.34037	356245
	4.34207	117025		4.34195	356827
	4.34365	115127		4.34355	343808
	4.34523	119205		4.34513	348799
	4.34682	111789		4.34672	341260
	4.34842	113083		4.34832	335749
	4.35	109953		4.3499	347668
	4.35158	112125		4.35148	340837
	4.35317	110153		4.35307	333904
	4.35477	110209		4.35467	336776
	4.35635	104596		4.35625	341456
	4.35793	104386		4.35783	329807
	4.35953	100838		4.35942	337260
	4.36112	98709		4.36102	331460
	4.3627	97686		4.3626	326502
	4.36428	100629		4.36418	331501
	4.36588	98305		4.36578	327930
	4.36747	100765		4.36737	319741
	4.36905	101043		4.36895	326568
	4.37063	103536		4.37053	321397
	4.37223	106145		4.37213	316864
	4.37382	110726		4.37372	320470
	4.3754	117958		4.3753	324520
	4.377	122235		4.37688	313114
	4.37858	129042		4.37848	318650
	4.38017	131154		4.38007	315421
	4.38175	132280		4.38165	321400
	4.38335	138219		4.38325	318833
	4.38493	139797		4.38483	310742
	4.38652	137899		4.38642	312682
	4.3881	143206		4.388	312286
	4.3897	143225		4.3896	321775
	4.39128	147876		4.39118	304389
	4.39287	142978		4.39277	319494
	4.39447	143418		4.39435	309008
	4.39605	147477		4.39595	302073
	4.39763	145497		4.39753	308304
	4.39922	149046		4.39912	302980
	4.40082	153903		4.40072	306363
	4.4024	155570		4.4023	308762
	4.40398	158062		4.40388	306513
	4.40557	166888		4.40547	301938
	4.40717	170992		4.40707	303271
	4.40875	178084		4.40865	310046
	4.41033	181869		4.41023	297931
	4.41193	188595		4.41182	305390
	4.41352	190889		4.41342	302783
	4.4151	194292		4.415	292352
	4.41668	197015		4.41658	295113
	4.41828	195631		4.41818	297363
	4.41987	195989		4.41977	295654
	4.42145	201702		4.42135	302055
	4.42303	204024		4.42293	289513
	4.42463	199290		4.42453	289266
	4.42622	207946		4.42612	296338
	4.4278	201761		4.4277	300240
	4.4294	191517		4.42928	291684
	4.43098	193765		4.43088	291859
	4.43257	190278		4.43247	288281
	4.43415	187070		4.43405	295161
	4.43575	181520		4.43565	284427
	4.43733	184566		4.43723	285531
	4.43892	187348		4.43882	290281
	4.4405	188540		4.4404	283267
	4.4421	187381		4.442	285530
	4.44368	200122		4.44358	288011
	4.44527	198086		4.44517	280317
	4.44685	204320		4.44675	277419
	4.44845	212092		4.44835	286017
	4.45003	208132		4.44993	275158
	4.45162	216637		4.45152	276877
	4.45322	211078		4.4531	285872
	4.4548	213071		4.4547	281741
	4.45638	219123		4.45628	277087
	4.45797	219947		4.45787	276967
	4.45957	213545		4.45947	273194
	4.46115	211452		4.46105	277877
	4.46273	205196		4.46263	282509
	4.46432	208262		4.46422	278195
	4.46592	194595		4.46582	278364
	4.4675	199907		4.4674	281880
	4.46908	188634		4.46898	279210
	4.47068	191174		4.47057	281364
	4.47227	181571		4.47217	278637
	4.47385	176090		4.47375	277687
	4.47543	171853		4.47533	273256
	4.47703	165343		4.47693	272802
	4.47862	167813		4.47852	272989
	4.4802	170505		4.4801	281176
	4.48178	157878		4.48168	277196
	4.48338	155953		4.48328	273466
	4.48497	148423		4.48487	278804
	4.48655	141560		4.48645	273554
	4.48815	143021		4.48803	273944
	4.48973	137037		4.48963	281312
	4.49132	134140		4.49122	282309
	4.4929	134348		4.4928	284110
	4.4945	131778		4.4944	280530
	4.49608	126202		4.49598	282788
	4.49767	123873		4.49757	277325
	4.49925	124960		4.49915	275636
	4.50085	120236		4.50075	278974
	4.50243	120199		4.50233	277362
	4.50402	116431		4.50392	283030
	4.50562	118268		4.5055	279006
	4.5072	113416		4.5071	286344
	4.50878	109967		4.50868	286841
	4.51037	110356		4.51027	284011
	4.51197	106748		4.51187	278226
	4.51355	108264		4.51345	284980
	4.51513	107884		4.51503	285600
	4.51672	105681		4.51662	272905
	4.51832	106513		4.51822	289896
	4.5199	103499		4.5198	289367
	4.52148	103880		4.52138	289757
	4.52308	107078		4.52297	288339
	4.52467	101677		4.52457	288310
	4.52625	98958		4.52615	283605
	4.52783	99719		4.52773	284197
	4.52943	100616		4.52933	288148
	4.53102	105298		4.53092	291178
	4.5326	100381		4.5325	293622
	4.53418	98602		4.53408	293290
	4.53578	96489		4.53568	295125
	4.53737	95858		4.53727	301333
	4.53895	95307		4.53885	293319
	4.54055	96419		4.54043	299855
	4.54213	95143		4.54203	297914
	4.54372	90971		4.54362	301033
	4.5453	92679		4.5452	297210
	4.5469	96973		4.5468	300306
	4.54848	98512		4.54838	297715
	4.55007	92482		4.54997	305215
	4.55165	91650		4.55155	294101
	4.55325	94737		4.55315	296977
	4.55483	91209		4.55473	299877
	4.55642	94197		4.55632	306303
	4.55802	95149		4.5579	295490
	4.5596	93219		4.5595	302860
	4.56118	91381		4.56108	302476
	4.56277	95083		4.56267	299752
	4.56437	92579		4.56427	296398
	4.56595	89925		4.56585	297697
	4.56753	93376		4.56743	288013
	4.56912	96577		4.56902	296903
	4.57072	100457		4.57062	298554
	4.5723	100671		4.5722	293457
	4.57388	102814		4.57378	291141
	4.57548	108473		4.57537	288118
	4.57707	117857		4.57697	296426
	4.57865	118221		4.57855	283352
	4.58023	126151		4.58013	279852
	4.58183	128691		4.58173	276785
	4.58342	138555		4.58332	276281
	4.585	136399		4.5849	280756
	4.58658	140775		4.58648	279963
	4.58818	148358		4.58808	276975
	4.58977	145561		4.58967	280651
	4.59135	146737		4.59125	283888
	4.59295	147968		4.59283	277264
	4.59453	147401		4.59443	277139
	4.59612	145695		4.59602	276883
	4.5977	142996		4.5976	285332
	4.5993	140893		4.5992	281891
	4.60088	138326		4.60078	283088
	4.60247	141756		4.60237	282794
	4.60405	136276		4.60395	296877
	4.60565	136223		4.60555	293029
	4.60723	129482		4.60713	297221
	4.60882	130480		4.60872	301255
	4.61042	121779		4.6103	305853
	4.612	122095		4.6119	320683
	4.61358	122052		4.61348	315620
	4.61517	113400		4.61507	315791
	4.61677	113305		4.61665	323023
	4.61835	111423		4.61825	327641
	4.61993	111855		4.61983	334123
	4.62152	106406		4.62142	340487
	4.62312	107606		4.62302	345424
	4.6247	104930		4.6246	339101
	4.62628	103318		4.62618	356165
	4.62787	105632		4.62777	351494
	4.62947	101097		4.62937	358137
	4.63105	102898		4.63095	359000
	4.63263	97996		4.63253	353989
	4.63423	94774		4.63412	361416
	4.63582	100658		4.63572	359836
	4.6374	97845		4.6373	365534
	4.63898	96671		4.63888	373606
	4.64058	95275		4.64048	372880
	4.64217	96327		4.64207	362290
	4.64375	94441		4.64365	366817
	4.64533	93099		4.64523	363809
	4.64693	93047		4.64683	356397
	4.64852	90241		4.64842	360353
	4.6501	88872		4.65	356298
	4.6517	91372		4.65158	356799
	4.65328	89200		4.65318	354323
	4.65487	87680		4.65477	352011
	4.65645	89229		4.65635	343530
	4.65805	86762		4.65795	345112
	4.65963	88165		4.65953	335949
	4.66122	86009		4.66112	335431
	4.6628	87228		4.6627	334079
	4.6644	87267		4.6643	336313
	4.66598	90140		4.66588	333966
	4.66757	87659		4.66747	327320
	4.66917	85471		4.66905	330206
	4.67075	87263		4.67065	325876
	4.67233	82938		4.67223	326299
	4.67392	85548		4.67382	331901
	4.67552	87156		4.67542	326499
	4.6771	87157		4.677	331231
	4.67868	84765		4.67858	327543
	4.68027	86496		4.68017	324316
	4.68187	81495		4.68177	324877
	4.68345	85592		4.68335	328159
	4.68503	88915		4.68493	322401
	4.68663	82832		4.68652	319437
	4.68822	84630		4.68812	328091
	4.6898	84037		4.6897	318838
	4.69138	84348		4.69128	310487
	4.69298	83604		4.69288	326071
	4.69457	79496		4.69447	316893
	4.69615	84329		4.69605	309620
	4.69773	85019		4.69763	307038
	4.69933	81970		4.69923	297479
	4.70092	87694		4.70082	308423
	4.7025	81252		4.7024	306259
	4.7041	80973		4.70398	306100
	4.70568	81957		4.70558	301849
	4.70727	85993		4.70717	291918
	4.70885	88224		4.70875	296898
	4.71045	86207		4.71035	300947
	4.71203	84304		4.71193	284787
	4.71362	84656		4.71352	282075
	4.7152	84242		4.7151	289924
	4.7168	84092		4.7167	284384
	4.71838	81141		4.71828	282553
	4.71997	84836		4.71987	283267
	4.72157	85074		4.72145	280734
	4.72315	79965		4.72305	279341
	4.72473	84119		4.72463	280209
	4.72632	80281		4.72622	268061
	4.72792	83959		4.72782	277415
	4.7295	79590		4.7294	276822
	4.73108	84589		4.73098	282596
	4.73267	80515		4.73257	273024
	4.73427	84814		4.73417	274526
	4.73585	80574		4.73575	270563
	4.73743	81588		4.73733	268786
	4.73903	81614		4.73892	272380
	4.74062	84132		4.74052	277032
	4.7422	83707		4.7421	274277
	4.74378	79541		4.74368	274461
	4.74538	79559		4.74528	273270
	4.74697	76638		4.74687	276520
	4.74855	76609		4.74845	276638
	4.75013	82807		4.75003	278799
	4.75173	83719		4.75163	289786
	4.75332	79408		4.75322	290238
	4.7549	79095		4.7548	294040
	4.7565	77739		4.75638	298619
	4.75808	79501		4.75798	306175
	4.75967	79055		4.75957	310911
	4.76125	79718		4.76115	315151
	4.76285	77203		4.76275	322048
	4.76443	77485		4.76433	326526
	4.76602	79367		4.76592	340687
	4.7676	78252		4.7675	341804
	4.7692	75527		4.7691	347424
	4.77078	79453		4.77068	359393
	4.77237	80764		4.77227	364510
	4.77395	79612		4.77385	364545
	4.77555	82298		4.77545	367778
	4.77713	76223		4.77703	381659
	4.77872	81096		4.77862	389676
	4.78032	78308		4.78022	390249
	4.7819	79768		4.7818	399232
	4.78348	76237		4.78338	405648
	4.78507	77086		4.78497	411050
	4.78667	81948		4.78657	411830
	4.78825	80724		4.78815	417364
	4.78983	81819		4.78973	408152
	4.79142	84223		4.79132	412686
	4.79302	78590		4.79292	408071
	4.7946	79363		4.7945	419378
	4.79618	81880		4.79608	412564
	4.79778	83154		4.79767	410492
	4.79937	78496		4.79927	403543
	4.80095	81008		4.80085	403727
	4.80253	85885		4.80243	403702
	4.80413	78866		4.80403	396956
	4.80572	84838		4.80562	399877
	4.8073	81613		4.8072	397672
	4.80888	83533		4.80878	395324
	4.81048	87163		4.81038	396795
	4.81207	84295		4.81197	395904
	4.81365	85110		4.81355	409382
	4.81525	85200		4.81513	410656
	4.81683	90317		4.81673	419734
	4.81842	86732		4.81832	425944
	4.82	86337		4.8199	431855
	4.8216	85925		4.8215	448894
	4.82318	85091		4.82308	457331
	4.82477	86909		4.82467	482594
	4.82635	82135		4.82625	487072
	4.82795	85928		4.82785	502305
	4.82953	85942		4.82943	516803
	4.83112	84643		4.83102	537606
	4.83272	81451		4.8326	546327
	4.8343	84579		4.8342	558817
	4.83588	81896		4.83578	553687
	4.83747	81916		4.83737	560195
	4.83907	79194		4.83897	573019
	4.84065	81269		4.84055	570933
	4.84223	79898		4.84213	563892
	4.84382	78640		4.84372	555603
	4.84542	76017		4.84532	547642
	4.847	79135		4.8469	530497
	4.84858	77708		4.84848	518911
	4.85018	75331		4.85007	496116
	4.85177	78152		4.85167	481293
	4.85335	75062		4.85325	465682
	4.85493	75497		4.85483	441910
	4.85653	74626		4.85643	434643
	4.85812	75905		4.85802	416004
	4.8597	77668		4.8596	408843
	4.86128	76272		4.86118	394097
	4.86288	76533		4.86278	390913
	4.86447	76389		4.86437	377285
	4.86605	76579		4.86595	370037
	4.86765	75238		4.86753	369844
	4.86923	77629		4.86913	357951
	4.87082	73549		4.87072	352953
	4.8724	71373		4.8723	343088
	4.874	74617		4.8739	333472
	4.87558	72747		4.87548	341423
	4.87717	73195		4.87707	340372
	4.87875	78858		4.87865	329963
	4.88035	73126		4.88025	322425
	4.88193	75055		4.88183	324092
	4.88352	73956		4.88342	318767
	4.88512	75264		4.885	310795
	4.8867	72158		4.8866	313304
	4.88828	77186		4.88818	303297
	4.88987	78056		4.88977	305395
	4.89147	78256		4.89137	302378
	4.89305	77492		4.89295	298452
	4.89463	77383		4.89453	294717
	4.89622	79130		4.89612	286173
	4.89782	80946		4.89772	289722
	4.8994	75968		4.8993	297626
	4.90098	75489		4.90088	283752
	4.90258	75692		4.90247	290411
	4.90417	80290		4.90407	284558
	4.90575	77220		4.90565	277145
	4.90733	76716		4.90723	281940
	4.90893	78288		4.90883	278056
	4.91052	73644		4.91042	279354
	4.9121	78241		4.912	279066
	4.91368	77641		4.91358	284041
	4.91528	77290		4.91518	285728
	4.91687	76203		4.91677	276055
	4.91845	76643		4.91835	283806
	4.92005	73035		4.91993	278131
	4.92163	76157		4.92153	272291
	4.92322	75327		4.92312	277654
	4.9248	74377		4.9247	269395
	4.9264	72757		4.9263	277039
	4.92798	73146		4.92788	272910
	4.92957	71547		4.92947	272847
	4.93115	72911		4.93105	270273
	4.93275	74158		4.93265	269498
	4.93433	74550		4.93423	270349
	4.93592	76290		4.93582	273643
	4.93752	74996		4.9374	265091
	4.9391	72431		4.939	273024
	4.94068	75439		4.94058	270123
	4.94227	70860		4.94217	267593
	4.94387	77061		4.94375	265308
	4.94545	75172		4.94535	270610
	4.94703	74269		4.94693	270164
	4.94862	76329		4.94852	270272
	4.95022	73048		4.95012	272104
	4.9518	77242		4.9517	259216
	4.95338	76558		4.95328	268478
	4.95497	81543		4.95487	276930
	4.95657	78993		4.95647	281490
	4.95815	79058		4.95805	277439
	4.95973	76103		4.95963	280300
	4.96133	81171		4.96122	282800
	4.96292	76378		4.96282	289094
	4.9645	77513		4.9644	291333
	4.96608	79703		4.96598	296597
	4.96768	79444		4.96758	292702
	4.96927	78088		4.96917	300446
	4.97085	72960		4.97075	300933
	4.97243	76434		4.97233	300297
	4.97403	77770		4.97393	309448
	4.97562	78006		4.97552	309019
	4.9772	77745		4.9771	306067
	4.9788	78830		4.97868	316954
	4.98038	81305		4.98028	319896
	4.98197	81287		4.98187	312626
	4.98355	77673		4.98345	322430
	4.98515	76776		4.98505	320090
	4.98673	78261		4.98663	313007
	4.98832	77094		4.98822	305084
	4.9899	81600		4.9898	308815
	4.9915	79796		4.9914	311478
	4.99308	78048		4.99298	312648
	4.99467	79818		4.99457	309720
	4.99627	82203		4.99615	303615
	4.99785	80746		4.99775	309733
	4.99943	84637		4.99933	295376
	5.00102	80604		5.00092	294276
	5.00262	77869		5.00252	297182
	5.0042	77834		5.0041	298987
	5.00578	79035		5.00568	300979
	5.00737	82187		5.00727	287732
	5.00897	82744		5.00887	287966
	5.01055	79436		5.01045	281147
	5.01213	77335		5.01203	286283
	5.01373	80084		5.01362	281155
	5.01532	82710		5.01522	276426
	5.0169	81714		5.0168	275800
	5.01848	86228		5.01838	285794
	5.02008	80048		5.01998	282619
	5.02167	83243		5.02157	279404
	5.02325	81352		5.02315	274926
	5.02483	85252		5.02473	276853
	5.02643	85317		5.02633	271481
	5.02802	82714		5.02792	281211
	5.0296	81564		5.0295	279227
	5.0312	85412		5.03108	276862
	5.03278	82966		5.03268	280091
	5.03437	84574		5.03427	274187
	5.03595	80885		5.03585	276187
	5.03755	82567		5.03745	282426
	5.03913	80392		5.03903	281039
	5.04072	80103		5.04062	283892
	5.0423	83156		5.0422	282740
	5.0439	80159		5.0438	280986
	5.04548	78402		5.04538	285090
	5.04707	78110		5.04697	283032
	5.04867	79316		5.04855	283169
	5.05025	78198		5.05015	290320
	5.05183	75804		5.05173	283898
	5.05342	75823		5.05332	290150
	5.05502	77475		5.05492	287578
	5.0566	73728		5.0565	283201
	5.05818	75539		5.05808	291570
	5.05977	77562		5.05967	293319
	5.06137	73204		5.06127	291093
	5.06295	74795		5.06285	293141
	5.06453	77613		5.06443	296701
	5.06613	75524		5.06602	292823
	5.06772	78896		5.06762	303084
	5.0693	78292		5.0692	303525
	5.07088	78408		5.07078	305824
	5.07248	83112		5.07238	303397
	5.07407	81651		5.07397	309258
	5.07565	79581		5.07555	314578
	5.07723	85929		5.07713	302308
	5.07883	80884		5.07873	313413
	5.08042	83421		5.08032	316130
	5.082	82091		5.0819	322511
	5.0836	83113		5.08348	322042
	5.08518	80411		5.08508	327489
	5.08677	79027		5.08667	330114
	5.08835	77449		5.08825	329842
	5.08995	77573		5.08985	331267
	5.09153	77673		5.09143	341263
	5.09312	73230		5.09302	342145
	5.0947	79460		5.0946	344093
	5.0963	72405		5.0962	350922
	5.09788	74132		5.09778	352324
	5.09947	72095		5.09937	355568
	5.10105	72803		5.10095	360485
	5.10265	71673		5.10255	357635
	5.10423	69625		5.10413	363143
	5.10582	70362		5.10572	362442
	5.10742	69003		5.10732	373385
	5.109	69468		5.1089	378058
	5.11058	65241		5.11048	376140
	5.11217	70394		5.11207	382730
	5.11377	64949		5.11367	384025
	5.11535	65947		5.11525	387122
	5.11693	67086		5.11683	391062
	5.11852	67554		5.11842	396753
	5.12012	65873		5.12002	405578
	5.1217	67293		5.1216	405317
	5.12328	64519		5.12318	416737
	5.12488	66709		5.12477	423341
	5.12647	65431		5.12637	423759
	5.12805	66331		5.12795	424896
	5.12963	67229		5.12953	432588
	5.13123	67029		5.13113	447623
	5.13282	67171		5.13272	455052
	5.1344	66654		5.1343	466520
	5.13598	69586		5.13588	473724
	5.13758	64725		5.13748	479918
	5.13917	66270		5.13907	484307
	5.14075	68665		5.14065	486524
	5.14235	68298		5.14223	500347
	5.14393	67789		5.14383	503175
	5.14552	67226		5.14542	506555
	5.1471	67701		5.147	508300
	5.1487	68490		5.1486	521871
	5.15028	67944		5.15018	518411
	5.15187	65333		5.15177	519895
	5.15345	67964		5.15335	526621
	5.15505	67140		5.15495	539749
	5.15663	66268		5.15653	528717
	5.15822	72045		5.15812	525753
	5.15982	71551		5.1597	531217
	5.1614	72727		5.1613	532865
	5.16298	73684		5.16288	535876
	5.16457	68786		5.16447	537989
	5.16617	72376		5.16607	546352
	5.16775	71445		5.16765	547519
	5.16933	77049		5.16923	557103
	5.17092	72729		5.17082	552589
	5.17252	73855		5.17242	553536
	5.1741	78774		5.174	555103
	5.17568	71693		5.17558	570001
	5.17728	72764		5.17717	589601
	5.17887	75754		5.17877	590886
	5.18045	73949		5.18035	612150
	5.18203	76176		5.18193	616274
	5.18363	73730		5.18353	619051
	5.18522	76753		5.18512	627769
	5.1868	77865		5.1867	637131
	5.18838	75397		5.18828	648682
	5.18998	81664		5.18988	674185
	5.19157	78474		5.19147	681441
	5.19315	77725		5.19305	684808
	5.19475	78628		5.19463	698003
	5.19633	71052		5.19623	696840
	5.19792	74158		5.19782	710394
	5.1995	77131		5.1994	737018
	5.2011	73121		5.201	723261
	5.20268	77148		5.20258	733039
	5.20427	75800		5.20417	743011
	5.20585	72897		5.20575	760007
	5.20745	71941		5.20735	756929
	5.20903	76121		5.20893	772791
	5.21062	76806		5.21052	789316
	5.21222	68892		5.2121	782242
	5.2138	71643		5.2137	784008
	5.21538	70051		5.21528	802062
	5.21697	71108		5.21687	802390
	5.21857	72822		5.21847	818478
	5.22015	73006		5.22005	825727
	5.22173	71979		5.22163	831483
	5.22332	69778		5.22322	823195
	5.22492	70249		5.22482	850985
	5.2265	72382		5.2264	846254
	5.22808	72438		5.22798	860964
	5.22968	73280		5.22957	875353
	5.23127	68136		5.23117	866853
	5.23285	72032		5.23275	887201
	5.23443	76103		5.23433	880426
	5.23603	74550		5.23593	903431
	5.23762	72694		5.23752	919345
	5.2392	73533		5.2391	919059
	5.24078	69292		5.24068	912178
	5.24238	73055		5.24228	911058
	5.24397	76755		5.24387	951071
	5.24555	78305		5.24545	956551
	5.24715	80352		5.24703	962033
	5.24873	85595		5.24863	961346
	5.25032	81198		5.25022	984280
	5.2519	88395		5.2518	999110
	5.2535	89311		5.2534	1005167
	5.25508	88102		5.25498	1013809
	5.25667	93799		5.25657	1029787
	5.25825	97907		5.25815	1051551
	5.25985	95971		5.25975	1055933
	5.26143	100940		5.26133	1078400
[truncated: 18,885 more rows]

## Sheet: Fig. 2b
	Products	Yield (%)
	M1	2.2
	M2	0.8
	M3	1.2
	M4	1.2
	M5	5
	M6	4.8
	M7	0.5
	M8	0.8
	M9	0.6
	M10	2.3
	B1	0.3
	B2	0.8
	B3	0.1
	B4	0.4
	B5	0.1
	B6	0.2

## Sheet: Supplementary Fig. 1
					DEA: water (v/v)	Cellulose removal (%)	SD	Hemicellulose removal (%)	SD	Solid recovery (%)	SD
					100: 0	15.1	2.3	16.4	0.1	79.0	0.3
					80: 20	16.8	1.4	28.2	0.5	66.3	0.4
					60: 40	16.9	1.7	29.4	1.8	61.0	0.7
					40: 60	16.8	3.0	28.9	0.7	61.6	1.8
					20: 80	15.4	1.2	29.8	1.6	63.3	0.7
					5: 95	11.1	1.1	14.4	1.7	82.4	0.7
					Aqueous ammonia	6.1	2.3	26.9	2.6	62.9	0.9
					DES	8.1	2.1	3.9	1.9	89.7	0.1

## Sheet: Supplementary Fig. 2
		Cellulose content (%)	SD	Xylan content (%)	SD	Lignin + ash (%)*	SD
	Untreated corn stover	39.7	0.3	22.5	0.1	22.9	0.2
	100: 0 v/v DEA: water	42.7	1.1	23.1	1.4	19.7	0.4
	80: 20	49.8	1.0	24.0	0.8	11.2	0.4
	60: 40	54.1	1.3	26.1	0.7	9.6	0.8
	40: 60	54.0	1.7	24.8	2.2	10.1	0.6
	20: 80	52.6	1.3	24.8	0.7	13.3	0.4
	5: 95	42.5	0.9	23.2	0.7	22.2	0.3
	Aqueous ammonia	59.3	1.3	26.2	0.9	14.1	0.6
	DES	40.7	0.9	24.1	1.3	22.4	0.5

## Sheet: Supplementary Fig. 4
	Washing liquid addition (v/v)	Glucose yield (%)	SD
	Control	60.6	0.4
	5%	63.6	0.2
	10%	67.7	0.1
	20%	64.2	0.1
	30%	63.3	1.4

[truncated: 10 more sheets: Supplementary Fig. 5, Supplementary Fig. 6, Supplementary Fig. 8, Supplementary Fig. 10, Supplementary Fig. 12, Supplementary Fig. 13, Supplementary Fig. 14, Supplementary Fig. 15, Supplementary Fig. 17, Supplementary Fig. 18]
